# Supplementary material for: Quantification of Motility in Bacillus subtilis at Temperatures Up to 84°C Using a Submersible Volumetric Microscope and Automated Tracking
Source: Front Microbiol. 2022 Apr 21;13:836808. doi: 10.3389/fmicb.2022.836808 (PMC9069135; doi:10.3389/fmicb.2022.836808)
Supplement: Supplementary file 3 [file Table_2.csv]

track	track_length (px)	track_lifetime(frames)	disp_mean_h	disp_mean_v	disp_e2e_h	disp_e2e_v	disp_e2e_norm	disp_angle_e2e	sinuosity	step_angle_mean	step_angle_max	step_angle_stdev	step_angle_autoCorr_lag1	step_angle_autoCorr_lag2	msd_slope	speed_mean	speed_max	speed_stdev	speed_autoCorr_lag1	speed_autoCorr_lag2	accel_mean	accel_max	accel_stdev	accel_autoCorr_lag1	accel_autoCorr_lag2	rel_disp_cosine_similarity	rel_step_angle	rel_speed	disp/VT
10	254.9531219	116	-0.204347826	-0.284347826	-23.5	-32.7	40.26834985	2.193932641	6.331352609	1.613169788	3.109442931	1.108944154	0.022177826	0.025833871	15.03447029	2.216983669	32.04652867	3.221698428	0.053655204	-0.035525693	1.681205507	32.04652867	4.434216763	0.08681257	-0.030334258	0.578859332	5.329718117	0.330901657	0.15658
18	1352.803678	165	-1.236585366	-1.559756098	-202.8	-255.8	326.4375591	2.241135805	4.144142242	1.36568395	3.095408031	1.163822092	0.069756559	0.057210751	844.425595	8.248802914	35.41327435	8.959145303	0.296866316	0.121353982	5.313671305	27.13821122	8.689786641	0.061187627	-0.081343579	0.573574963	5.32325242	1.232476317	0.23984
225	4080.148735	669	-0.102694611	-0.215269461	-68.6	-143.8	159.3248254	2.015917139	25.60899548	1.466846443	3.141592654	1.13329016	0.143739812	0.093953254	81.21788621	6.108007089	99.12865378	13.15292436	0.254479314	0.126705732	5.226397527	95.97494476	14.68052965	0.030357971	-0.017857624	0.427840935	5.154491671	0.912277562	0.03899
317	417.5176077	67	-3.842424242	-1.701515152	-253.6	-112.3	277.3522129	2.724722841	1.505369664	0.936911358	3.02499757	0.784856683	-0.108726625	0.059328082	1050.469339	6.326024358	17.29306219	3.354346895	-0.288353159	-0.02499219	3.014065798	12.41851093	4.083645678	-0.284290534	-0.136677292	0.882208474	5.792921076	0.944875595	0.65437
400	651.4516476	116	-1.86173913	-1.870434783	-214.1	-215.1	303.4910542	2.353864578	2.146526688	1.327004293	3.061729533	0.923441223	0.168483701	-0.008938478	762.1901457	5.664796936	32.18105032	5.051117284	0.026668825	-0.142600771	3.986540081	29.33851624	6.99994865	0.036594338	-0.099075215	0.650829442	5.421065393	0.846016142	0.46185
442	1225.244002	247	-0.090243902	1.2	-22.2	295.2	296.0335792	-1.645858287	4.138868318	1.116412924	3.134380412	1.101108675	-0.059460895	0.08772568	358.8078466	4.980666674	30.43106965	5.075434046	0.054698134	0.14906598	3.129612491	24.30351145	5.168296263	0.078844025	0.163321182	0.021497639	4.733888276	0.743756209	0.24063
2	769.7709668	85	0.39047619	0.226190476	32.8	19	37.9056724	-0.525036098	20.30754022	1.669063577	3.128550844	1.022526241	0.256227201	-0.024281551	1.812507539	9.163940081	49.15384013	8.255846882	-0.003288135	-0.020905574	6.341508004	48.15384013	10.54930515	-0.09373793	0.047587483	-0.87241939	3.65225824	1.369425446	0.048663
60	968.301809	202	-0.067164179	0.033333333	-13.5	6.7	15.07116452	-2.680912395	64.24863903	1.479745511	3.141592654	1.20115814	0.017154679	0.027328921	2.971454525	4.817421935	45.80502156	7.747308686	0.140760868	-0.059206612	3.045177036	38.13656405	6.503823821	-0.003903531	0.013759974	0.892650522	5.815580593	0.719358867	0.015487
377	198.4884824	39	0.184210526	2.315789474	7	88	88.27797007	-1.491418012	2.248448647	0.787438278	3.096781164	1.066671959	-0.067819327	0.010096741	246.1089614	5.223381115	30.28811648	8.145276065	-0.091462569	0.009795893	5.010301344	28.9375	10.15169821	-0.217263707	0.018651999	-0.17535637	4.536121245	0.780033036	0.43335
651	348.6128233	75	0.777027027	-1.102702703	57.5	-81.6	99.82389494	0.956951784	3.492278312	1.099120952	3.087032919	1.017258001	-0.206832324	-0.022747927	76.88795297	4.710984099	29.92473893	5.60877554	-0.008290077	-0.12169975	2.92890237	22.43007416	5.194242753	-0.134266292	0.031414956	-0.606031173	4.061327399	0.7034522	0.28253
669	1720.153657	180	0.825698324	2.854748603	147.8	511	531.9453355	-1.289243051	3.233703808	1.133313511	3.138360111	1.00445567	0.066135088	0.01544863	1422.697246	9.609796968	73.800271	12.78051321	0.147348387	0.023361452	7.340062087	67.99048401	14.50773658	0.011433732	0.035385751	-0.386315055	4.315755843	1.436163023	0.30752
739	592.2437445	102	1.308910891	2.89009901	132.2	291.9	320.4410242	-1.14553767	1.848214491	0.979811896	3.122815518	1.033311431	-0.106368715	0.009438344	985.9803576	5.863799451	52.80175186	8.131587224	0.064186203	0.003207401	4.190579024	44.67248376	8.894611093	0.018187205	-0.120797948	-0.513768614	4.17281725	0.875766441	0.53576
785	1128.277608	94	-0.777419355	0.527956989	-72.3	49.1	87.39622417	-2.545021551	12.90991251	1.234909829	3.140783633	1.10536053	-0.123644941	0.035831624	136.2224159	12.13201729	67.93268727	14.49537015	0.097096744	0.016816413	8.055457442	63.43265039	17.17082717	0.083118904	0.013734376	0.811522933	5.659142729	1.813891918	0.076636
25	1068.494385	325	-0.030864198	0.505555556	-10	163.8	164.1049664	-1.63177071	6.51104234	1.225186614	3.141592654	1.197360469	0.013784455	-0.039516286	96.51451816	3.297822175	51.25699952	5.782169267	-0.033854048	-0.033459567	2.197252953	49.1326788	5.369513289	-0.056352646	-0.009131512	0.035207568	4.747603827	0.492316623	0.15311
40	470.2806792	59	-0.59137931	-1.843103448	-34.3	-106.9	112.267983	1.881279752	4.188911805	1.058713692	3.118341963	1.075084074	-0.023383755	-0.0125659	300.1561003	8.108287573	51.41400587	10.07016236	-0.13781005	0.036937264	5.628322697	37.12414933	9.505001985	-0.012010676	0.04333838	0.238720343	4.953436862	1.211452197	0.23468
28	397.6445851	125	-0.433064516	-0.565322581	-53.7	-70.1	88.30458652	2.224489608	4.503102282	1.680630163	3.137640105	1.055344715	0.076867503	-0.050048755	70.44012773	3.20681117	31.10884119	4.98370745	0.077510262	-0.058689937	2.393371868	28.7679012	5.278482483	0.067155274	0.000686823	0.594331839	5.348823555	0.478722509	0.22029
238	55.88413319	14	0.169230769	-0.323076923	2.2	-4.2	4.741307836	1.088283032	11.7866494	1.90114429	3.098141758	1.174717201	0	0	1.630814568	4.298779476	12.10784869	2.845055566	0	0	2.568253985	7.183419793	3.183483818	0	0	-0.470421417	4.222620705	0.641855534	0.078782
356	1084.610545	132	1.219847328	-0.616030534	159.8	-80.7	179.0210323	0.46764459	6.058564915	1.521957908	3.133113166	1.15934823	-0.023374449	0.101365741	310.5712526	8.279469811	56.9941225	9.654144939	-0.036972888	-0.049655559	5.285228198	54.79867266	9.283960314	-0.023264466	0.069618738	-0.900645822	3.591135574	1.23706488	0.16381
442	1225.244002	247	-0.090243902	1.2	-22.2	295.2	296.0335792	-1.645858287	4.138868318	1.116412924	3.134380412	1.101108675	-0.059460895	0.08772568	358.8078466	4.980666674	30.43106965	5.075434046	0.054698134	0.14906598	3.129612491	24.30351145	5.168296263	0.078844025	0.163321182	0.021497639	4.733888276	0.743756209	0.24063
117	114.3996235	14	0.815384615	-1.6	10.6	-20.8	23.34523506	1.099486033	4.900341469	1.781136855	3.035084786	0.973705467	0	0	33.51169822	8.799971036	22.63537055	5.776388458	0	0	5.756973459	16.52226987	7.342585745	0	0	-0.503489419	4.184756262	1.314952761	0.18949
49	1049.906698	212	-0.184834123	-0.611374408	-39	-129	134.7664647	1.864385314	7.790563481	1.394255519	3.12159532	1.095805623	0.086304783	-0.063155229	27.65193319	4.975861129	31.45870309	5.21892834	0.013902367	0.032428577	3.498322178	28.49035151	6.145819877	-0.006228519	-0.010341771	0.271213157	4.987042186	0.743037988	0.12775
4	2203.266032	761	-0.201052632	0.216578947	-152.8	164.6	224.5907389	-2.31903454	9.81013751	1.178077542	3.137158835	0.910479468	0.120193552	0.040369626	47.39986778	2.899034253	29.0628629	2.494458676	0.132295615	0.169252183	1.669903832	27.00131009	2.781792544	0.035384922	0.008630742	0.9966171	0.082277694	0.377984933	0.1018
9	950.0988694	829	-0.177777778	-0.150120773	-147.2	-124.3	192.6611793	2.440341543	4.931449465	1.768576888	3.141592654	0.916488381	-0.050431212	0.009821413	43.12757809	1.147462403	24.55076374	1.581742056	0.071650071	-0.024134492	0.77869134	22.33716937	1.587113276	-0.036305223	0.006153251	0.117951154	4.830615359	0.149493919	0.20254
11	2182.726252	775	-0.035917313	-0.197028424	-27.8	-152.5	155.013193	1.751111427	14.08090634	1.699302436	3.141592654	1.121829947	0.009017987	-0.017628783	31.19644697	2.820059757	29.50830392	3.533607567	0.071586818	-0.029297336	1.932646059	28.74672661	3.575068039	-0.00210855	-0.04453837	-0.538210184	4.144076942	0.367675164	0.070927
27	2285.571789	508	0.236883629	-0.999408284	120.1	-506.7	520.7388021	1.338067272	4.389094455	1.004025833	3.141592654	1.101672432	0.064872438	0.023221257	318.6966074	4.508031141	26.76434195	4.380209341	0.000905926	-0.017988493	2.735795831	24.75188077	4.922554219	-0.039071194	-0.052928147	-0.840454461	3.714267631	0.588189142	0.22739
45	463.4581076	45	4.570454545	-2.709090909	201.1	-119.2	233.7730737	0.535064112	1.982512786	1.240262645	2.891300387	0.941134375	0.016293724	-0.1168353	1217.481837	10.53313881	27.05623773	5.120442735	0.098480326	-0.210380386	5.012227598	18.95097386	7.304308235	0.100722807	-0.24046321	-0.985941256	2.973712881	1.37799226	0.4932
138	505.4598556	451	-0.108888889	-0.066222222	-49	-29.8	57.35015257	2.595192363	8.813574732	1.754212319	3.141592654	0.895998451	-0.050100503	-0.011848915	13.18674469	1.123244124	31.56263614	1.94083517	0.029429807	-0.017131939	0.822698736	28.93775519	2.223896479	-0.004846922	-0.016455119	0.274209497	4.990156576	0.146337143	0.11321
101	1241.81921	194	1.559067358	-2.377202073	300.9	-458.8	548.6695271	0.990325681	2.263328193	1.193775409	3.140638455	1.013667703	0.102841315	0.048045626	2066.349387	6.434296423	32.0632188	4.523994726	-0.145742251	0.000167753	3.847063156	27.77131851	5.578445293	-0.119311863	-0.018060322	-0.975472126	3.363533206	0.840236075	0.43955
77	933.7908423	260	1.685328185	1.185328185	436.5	307	533.6489951	-0.612951936	1.749822169	0.992316799	3.13016458	0.831807493	0.13462936	-0.076277221	1201.350552	3.605370048	20.38872237	2.232186859	0.064897284	0.044130684	1.797221801	12.79596266	2.55336827	-0.06291439	0.110004226	-0.297109757	1.87246062	0.470225947	0.56929
176	537.6961803	97	-0.914583333	4.348958333	-87.8	417.5	426.6322655	-1.778075259	1.26032704	0.518389949	2.011948735	0.442799523	0.077961187	0.008527945	1798.038039	5.601001878	31.52966857	3.314150823	0.043312162	-0.040588855	1.989878399	24.23515008	3.626795408	0.033515546	-0.002059798	0.728891433	0.754094997	0.731148861	0.78527
190	372.8460825	82	2.116049383	-2.9	171.4	-234.9	290.7850925	0.940432445	1.282204942	0.660189698	2.960228213	0.704436472	-0.050087835	-0.083421881	1064.393721	4.603038056	13.76117728	1.949692262	0.010319314	0.020612993	2.065097079	13.66117728	3.093381332	0.031977659	0.050578311	-0.98516446	3.314059275	0.600610487	0.7704
139	1311.691481	116	0.140869565	0.552173913	16.2	63.5	65.53388437	-1.32100645	20.01546977	1.444334859	3.138240978	1.104983861	0.189172121	0.05164052	82.73260862	11.40601288	56.85367183	9.561382202	-0.103292688	-0.011916359	7.07162613	42.75225346	10.82730425	-0.003537628	0.036313455	0.452503481	1.10122564	1.492763386	0.049531
66	132.6182231	13	3.05	-5.366666667	36.6	-64.4	74.07374704	1.053994482	1.790353917	1.060456146	2.571423269	0.87317538	0	0	486.0061765	11.05151859	31.60569569	8.113400649	0	0	5.245724004	19.52885835	7.394829356	0	0	-0.96957728	3.388891018	1.446141468	0.51558
206	111.2724314	19	-2.45	4.061111111	-44.1	73.1	85.37224373	-2.113626429	1.303379488	0.988239604	1.997133165	0.544077054	0.109632122	0	448.4909302	6.181801742	10.37400598	2.129630771	-0.153215551	0	2.911594777	6.154784713	3.512661431	-0.172915394	0	0.936364683	0.358669538	0.80717331	0.72686
233	703.7365611	131	1.4	-0.660769231	182	-85.9	201.2530994	0.440979787	3.496773781	0.860363169	3.101609901	0.901978579	-0.008239255	0.000960165	292.689619	5.413358162	47.32071428	8.209160842	-0.01222875	0.012446459	3.840231417	44.3592957	9.103468384	-0.0620073	0.033102976	-0.960572299	2.859849682	0.706595378	0.28379
185	190.3852264	30	-5.889655172	1.820689655	-170.8	52.8	178.7749423	-2.841777717	1.064943576	0.380980105	0.867376189	0.283161406	-0.069951131	0	1108.52794	6.565007807	10.74895344	2.147006757	-0.180439818	0	3.057004156	7.42479941	3.768477943	-0.237201968	0	0.830704885	0.590423682	0.857354903	0.90772
