# Supplementary material for: Quantification of Motility in Bacillus subtilis at Temperatures Up to 84°C Using a Submersible Volumetric Microscope and Automated Tracking
Source: Front Microbiol. 2022 Apr 21;13:836808. doi: 10.3389/fmicb.2022.836808 (PMC9069135; doi:10.3389/fmicb.2022.836808)
Supplement: Supplementary file 4 [file Table_3.csv]

track	track_length	track_lifetime	disp_mean_h	disp_mean_v	disp_e2e_h	disp_e2e_v	disp_e2e_norm	disp_angle_e2e	sinuosity	step_angle_mean	step_angle_max	step_angle_stdev	step_angle_autoCorr_lag1	step_angle_autoCorr_lag2	msd_slope	speed_mean	speed_max	speed_stdev	speed_autoCorr_lag1	speed_autoCorr_lag2	accel_mean	accel_max	accel_stdev	accel_autoCorr_lag1	accel_autoCorr_lag2	rel_disp_cosine_similarity	rel_step_angle	rel_speed	disp/VT
0	660.3942864	71	-4.771428571	3.97	-334	277.9	434.4932796	-2.447620548	1.519918299	0.892645147	3.119183381	1.029960712	-0.182342364	-0.123534185	2765.848391	9.434204092	30.34633421	6.156834786	0.01692766	-0.096616632	5.852094414	28.20551077	8.188260205	0.090386316	-0.165310694	-0.498931716	4.190023314	0.783654316	0.64866
1	828.0797808	93	-4.029347826	0.006521739	-370.7	0.6	370.7004856	-3.139974096	2.233824376	1.519669249	3.136746399	1.233706771	0.022833498	-0.108362909	1720.3254	9.000867183	27.10295187	6.222473188	0.191037264	-0.0797731	6.87437756	23.49874431	8.69726734	0.224050222	-0.016735925	0.212746604	4.926774038	0.747588643	0.44285
2	416.3303669	50	-0.004081633	5.767346939	-0.2	282.6	282.6000708	-1.571504041	1.473213951	1.24587388	3.089902382	1.058923682	-0.225329763	-0.074456611	1586.832159	8.496538101	24.31871707	5.256896685	0.034583971	-0.086879753	5.855765215	19.44224294	7.464332405	0.11542359	-0.052349335	-0.959048901	3.428763998	0.705623004	0.66521
3	458.4965483	50	5.234693878	0.885714286	256.5	43.4	260.1457476	-0.167613283	1.762460284	0.840536325	3.004303861	0.903230714	0.029962658	-0.158421591	1175.140855	9.357072415	31.35235238	7.384295151	0.20091385	-0.112512466	4.513810511	29.83972039	8.075414166	0.236141095	-0.004795474	-0.592796595	2.20532326	0.77723432	0.55604
4	1801.7222	158	2.751592357	-3.430573248	432	-538.6	690.4447552	0.894788704	2.609509575	1.787286459	3.133443503	1.078674302	0.082200557	-0.16414893	3088.791317	11.47593758	53.67839416	8.260229518	0.072006651	-0.05190815	7.802316021	48.15571366	10.75932875	0.078359457	-0.031860975	0.423050506	1.133987032	0.953674778	0.38079
13	590.2007543	66	-0.376923077	2.003076923	-24.5	130.2	132.4850558	-1.756793417	4.454847763	1.790444632	3.08996177	1.035150923	-0.105153438	-0.095575835	218.7685993	9.080011605	21.64486082	4.772582436	0.076014459	-0.215285579	4.434042064	13.74934401	5.496231067	0.016785099	-0.12093351	-0.880980188	3.634459151	0.754175151	0.22107
16	2266.782099	197	0.905612245	-0.988265306	177.5	-193.7	262.727882	0.829012729	8.627870333	1.006272482	3.136677978	1.15162487	0.023373071	-0.061737361	469.9450356	11.56521479	102.8655433	16.33489599	0.032592635	-0.056987074	6.949440719	98.36554331	14.27857374	0.00492281	-0.019074623	0.440428305	1.114720642	0.961112571	0.11532
22	956.5108061	115	-2.155263158	-0.257894737	-245.7	-29.4	247.4527228	3.022500768	3.865428497	1.497238518	3.140111173	1.142471104	0.132531422	0.077941876	420.4012896	8.390445668	35.92352989	7.151718223	-0.108604766	-0.034001652	4.620586237	28.80594603	7.279419125	-0.102947638	-0.127228816	0.384112589	1.176549841	0.696796137	0.25645
26	1304.891072	84	-2.221686747	3.019277108	-184.4	250.6	311.1329619	-2.205169378	4.193998168	1.34917667	3.115422471	1.064035774	0.036959899	0.075845712	941.0896845	15.72157918	67.90029455	10.90118588	0.076748562	0.153948331	8.282581204	44.84128236	12.22309789	0.122428717	0.171377594	-0.635365725	4.023906946	1.307704428	0.2356
34	454.5236177	37	1.086111111	5.675	39.1	204.3	208.0079325	-1.381697767	2.185126366	1.307429179	3.098015607	1.242939551	-0.033841962	-0.02790006	1577.267963	12.62565605	32.35197057	7.95547995	0.068786904	-0.050700117	8.475016471	31.44643206	12.00809822	0.076067623	-0.087997296	-0.992175479	3.266770493	1.049481315	0.44527
53	2347.073938	205	0.07254902	1.853431373	14.8	378.1	378.389548	-1.531673216	6.202798018	1.436784352	3.133544538	1.102875472	-0.129816985	0.133628629	947.129335	11.5052644	104.8996663	17.72030939	0.029641751	0.144106476	8.184989019	97.04791495	17.86725327	0.005943214	0.16106011	-0.960656961	3.423030958	0.956117999	0.16043
75	535.5884887	71	3.59	0.22	251.3	15.4	251.7714241	-0.061204797	2.127280689	1.645463513	3.138567961	0.974680004	-0.150909284	0.024346551	1017.44731	7.651264124	23.18900602	4.228206326	0.060670793	-0.099985337	4.001862067	16.37358233	5.026220894	0.124820709	0.033994633	-0.474240449	2.06489742	0.635307694	0.46346
83	289.8076069	26	0.172	3.804	4.3	95.1	95.19716382	-1.52561154	3.044288246	1.846713489	3.117459131	1.016522385	-0.135722101	0	353.1020855	11.59230428	25.77304794	6.271641058	0.077665107	0	7.258301042	21.52098961	8.737825228	0.189927774	0	-0.96610241	3.402708902	0.963369486	0.31585
286	1305.353887	197	0.926530612	3.897959184	181.6	764	785.2862917	-1.337430682	1.662264961	1.083416078	3.125329365	1.046989032	0.159038723	0.066886688	3658.685704	6.659968811	31.51285452	5.820215203	0.061528311	0.094862709	4.473539889	30.49857377	6.568372686	-0.076113278	-0.027920397	-0.995797341	3.233305317	0.552878304	0.59854
268	656.4546404	77	-3.105263158	3.825	-236	290.7	374.4362296	-2.252711286	1.753181419	1.310850046	3.13195904	0.990272387	-0.025172194	0.015939958	1842.253675	8.637561058	23.14649001	4.084764636	0.069817648	-0.145541966	3.87793877	16.88390269	5.06023528	0.078537698	-0.038414353	-0.621390293	4.041873061	0.717356714	0.56298
329	822.8660201	84	0.726506024	-4.613253012	60.3	-382.9	387.619014	1.41459681	2.122873209	1.443304911	3.123566631	1.093894091	-0.18498974	-0.000418325	1780.636102	9.914048435	30.25128096	5.970312855	-0.02915626	-0.105507378	5.776103432	22.84520238	8.002649818	-0.027937084	-0.089876636	0.842314922	0.56923245	0.823598631	0.46545
185	2122.947346	263	2.324045802	0.378625954	608.9	99.2	616.927751	-0.161497892	3.441160399	1.239560561	3.123412839	1.08867297	-0.005807587	0.051703609	1772.27559	8.102852464	52.11448935	7.763415298	0.013286032	0.055426553	5.072726022	39.37218562	8.12335295	-0.131889706	0.03784359	-0.530030212	2.12943252	0.672870493	0.28949
290	1596.577797	250	0.67188755	-0.818875502	167.3	-203.9	263.7508294	0.883679632	6.053356499	1.116857388	3.098353915	1.071236665	0.014028831	-0.13736617	214.7895603	6.411959025	44.71465084	6.576180585	-0.069972685	0.016950652	3.819475493	36.92619785	6.839714338	-0.063528868	0.034064687	0.496357193	1.051398819	0.532261047	0.16454
305	528.1081329	58	2.861403509	-0.603508772	163.1	-34.4	166.6882419	0.207866997	3.168238664	1.322811635	3.111041411	1.030692526	-0.031964624	-0.015828708	510.3377343	9.265054964	32.04028714	6.649314859	-0.051857206	-0.055829461	5.247185617	27.14996399	7.669913956	-0.014035993	-0.026317886	-0.213882288	1.786343824	0.769575599	0.31019
276	3103.562393	245	0.708606557	1.937295082	172.9	472.7	503.3286203	-1.220141191	6.166075737	1.460920093	3.13773835	1.103047219	0.070479544	0.007573793	1021.966606	12.719518	143.4550801	16.09862171	0.13916552	-0.029966607	8.360878767	113.8807669	16.66166548	0.004346342	-0.053067217	-0.999908275	3.128048183	1.057304989	0.16152
253	1865.055043	328	0.386238532	0.685932722	126.3	224.3	257.414413	-1.057962469	7.245340389	1.207046838	3.140149058	1.048075374	-0.064587881	-0.0327595	204.8714787	5.703532241	72.42244127	7.02469756	0.076804496	0.019455424	4.148987866	69.65657794	9.310704735	-0.031285325	-0.059796792	-0.985165886	2.969134343	0.473381187	0.1376
259	1515.052827	199	1.446969697	0.554040404	286.5	109.7	306.7838653	-0.365676058	4.938502309	1.037551206	3.092483201	1.050988471	0.049153529	0.063768427	580.3290746	7.651781954	74.58066522	10.19740202	0.082486662	-0.054187854	4.715907225	67.60530681	9.67609385	0.120488772	-0.018644763	-0.671999222	2.307701457	0.635350762	0.20147
65	275.9495352	27	3.730769231	7.096153846	97	184.5	208.4448368	-1.086765275	1.323849223	0.910984152	2.738307005	0.630667558	-0.000727665	0	1641.79829	10.61344366	22.38861318	5.613994034	-0.019676061	0	6.982717056	19.9866715	8.728369013	-0.108803035	0	-0.992950174	3.022780832	0.881834243	0.7274
124	796.9678265	71	-2.781428571	1.665714286	-194.7	116.6	226.9441561	-2.602004408	3.511735398	1.73878612	3.127396545	0.960751731	0.005333722	-0.102601553	825.0160356	11.38525466	30.35951251	6.504518579	0.264641494	-0.073522145	6.408443155	21.79324293	8.361741291	0.259024459	-0.028743155	-0.293519113	4.414482952	0.946120171	0.28075
25	156.7928807	17	0.95	-0.1875	15.2	-3	15.49322433	0.19486392	10.12009362	1.073046074	2.838306302	1.185170777	0	0	21.72560218	9.799555044	28.60069929	9.657138557	0.141011533	0	7.493051872	26.87362083	12.08256897	0	0	-0.169652745	1.741273622	0.81406695	0.093001
49	344.3228286	38	0.059459459	-5.316216216	2.2	-196.7	196.7123026	1.559612248	1.750387871	1.24328037	3.039195451	0.985665019	0.02534561	-0.036376628	942.2769909	9.306022395	31.52459357	7.292543481	-0.155229286	-0.054291579	5.909349452	25.08417048	8.471708533	-0.142139429	0.041990103	0.916152295	0.412423015	0.772985329	0.55627
93	1401.000709	109	-0.150925926	4.633333333	-16.3	500.4	500.6654072	-1.603358754	2.79827743	1.827953612	3.137391838	0.959070705	0.05542419	-0.171536584	2431.361418	12.97222879	82.92532786	11.05897627	0.075479629	-0.149599292	8.937986349	80.5716074	15.65548729	0.059123726	-0.100829501	-0.94801547	3.465448419	1.078370775	0.35408
126	2596.096217	260	-0.114285714	1.898841699	-29.6	491.8	492.6899634	-1.630910877	5.269228947	1.182032472	3.13636622	1.090018212	-0.031066291	-0.091405326	874.5476027	10.02353752	88.15106352	13.84530037	0.259544404	0.098028949	6.732210891	73.91786268	13.72825824	0.095646672	-0.033153266	-0.930458316	3.516727245	0.832714143	0.18905
138	238.9991611	25	-2.870833333	2.691666667	-68.9	64.6	94.4477104	-2.388393096	2.530491846	1.287612261	3.046493505	1.00466979	-0.05842398	0	412.8156418	9.958298377	29.17841668	8.157397058	-0.170645705	0	7.932768963	25.22240859	10.99156147	-0.064966877	0	-0.497854516	4.191265829	0.827282607	0.37937
58	173.2008318	26	0.636	0.872	15.9	21.8	26.98240167	-0.940637643	6.41902948	1.120507302	2.93107562	1.177736478	0.234989683	0	19.96490534	6.928033271	28.90674662	7.239854165	-0.024755159	0	4.121073511	27.00003333	8.624541124	0.07597626	0	-0.959756219	2.856929193	0.575165221	0.14979
51	2121.477255	200	0.054271357	0.264824121	10.8	52.7	53.79526001	-1.368661466	39.4361372	1.737912403	3.135225771	1.072075249	-0.105226456	0.014959656	2.566184688	10.66068972	48.50773134	9.842224243	-0.061840273	0.008416556	5.651718766	42.27592749	8.896809241	-0.063175029	0.070092648	-0.991164296	3.274624578	0.885768857	0.025231
146	1559.796123	159	-3.043670886	-4.798734177	-480.9	-758.2	897.8485674	2.136030649	1.737259689	1.240078322	3.097768624	0.966611946	0.121476158	0.057284216	5437.3764	9.872127363	29.32200539	4.681024184	0.068391338	0.077448919	4.945862984	23.34454773	6.347808443	-0.042318004	0.10288848	0.962094947	0.276213573	0.820108608	0.572
211	440.3313111	57	-4.658928571	-1.898214286	-260.9	-106.3	281.7241559	2.754692586	1.562987419	0.874482886	3.110112707	0.900049948	-0.065468662	-0.185152316	1591.73156	7.863059127	29.9879976	4.899620124	-0.096278842	-0.117230807	3.904764389	22.6318777	6.508015717	-0.105565173	-0.129552764	0.561295688	0.974845788	0.652923734	0.62858
365	477.077719	60	0.43220339	-4.559322034	25.5	-269	270.20594	1.476283217	1.765607814	1.094852485	3.138357505	1.100394891	0.357296534	0.03861082	1139.916386	8.086063034	30.09136089	5.319838708	-0.129299967	0.024767629	4.536561412	22.15914808	7.070865137	-0.221246827	-0.007155763	0.878822826	0.497406864	0.671473828	0.55694
2	1748.156217	250	-0.323293173	0.096787149	-80.5	24.1	84.03011365	-2.85070579	20.80392541	1.32806288	3.129581219	1.041166451	-0.02077942	0.041587557	0	7.020707698	31.84776287	5.562869478	-0.069852265	0.15697153	3.945114559	30.78474829	5.927311522	-0.059097868	0.132188354	-0.928398321	3.522309992	0.711437002	0.047876
3	304.8508548	54	-3.864150943	-1.033962264	-204.8	-54.8	212.0049056	2.880139509	1.437942457	0.675635072	3.074846005	0.894835	-0.091722239	0.035158153	759.6039846	5.751902921	16.9292646	4.042783332	-0.004404722	0.043594225	2.439586345	15.14645352	4.072546652	0.287254729	0.053206948	-0.635012015	2.2588204	0.582762575	0.68256
9	331.4005406	52	-4.819607843	-0.549019608	-245.8	-28	247.3896522	3.028167829	1.339589339	0.747086391	3.050482949	0.708997249	0.107796386	-0.122489233	1169.18184	6.498049815	21.40093456	3.574097386	-0.096414651	0.033798644	3.211691383	17.20093456	4.503030423	-0.127099303	0.052102654	-0.743736085	2.409438426	0.658426818	0.73214
17	295.0385045	43	4.657142857	1.245238095	195.6	52.3	202.471356	-0.261270501	1.457186391	0.883961298	3.033699263	0.914213139	-0.028926582	0.136915329	922.9482931	7.024726297	15.20427571	3.31690688	-0.230867813	0.055898029	3.659017913	12.93422905	5.019701808	-0.270499175	0.091596094	0.536929638	1.004002928	0.711844614	0.67029
21	547.1137573	62	-2.421311475	-5.32295082	-147.7	-324.7	356.7147039	1.997702229	1.533757233	0.7733324	3.115739065	0.939987561	0.090889323	0.051092984	2426.184179	8.969077988	23.86482768	4.032509373	-0.051174151	-0.062994399	3.450428532	14.78462944	5.110210067	-0.160752771	-0.019750571	0.148073671	1.422176141	0.909115883	0.64148
23	492.3255526	73	0.0125	-0.736111111	0.9	-53	53.00764096	1.553816827	9.287822353	0.975994668	3.14025307	1.003536533	0.036688614	0.174608951	61.99863516	6.837854897	31.01773686	6.305454358	0.004429152	0.115744244	4.711802937	28.1336846	7.876573129	0.07738515	0.055155184	0.629579848	0.889784015	0.69289043	0.10619
28	598.1225271	58	4.501754386	2.878947368	256.6	164.1	304.5855709	-0.568970294	1.963725745	0.872579652	3.07385363	0.96345068	-0.106642532	-0.220492471	2006.921771	10.49337767	61.22091146	8.795988019	-0.026016564	-0.068651477	6.119980698	57.47658241	12.4699441	-0.013454466	0.007138021	0.237689483	1.330809858	1.063842741	0.50046
29	2002.928853	179	-0.396629213	-0.066292135	-70.6	-11.8	71.57932662	2.975984628	27.98194601	1.400137291	3.078207674	1.030732209	-0.105651367	0.001205008	48.31927157	11.25240929	90.33592862	17.12763413	0.18259799	-0.023507892	5.655405988	64.43249943	11.22489905	-0.060928082	-0.002904824	-0.671705573	2.307305	1.140913754	0.035538
34	441.1417666	100	-0.929292929	-0.046464646	-92	-4.6	92.11492821	3.091634258	4.789036643	1.040907988	3.112888305	0.882355443	-0.022251883	0.027765147	122.2105057	4.45597744	12.23764683	2.384963927	0.011373305	0.023554865	2.521613274	8.67674807	3.233347292	-0.077166598	0.087141954	-0.756163544	2.428226704	0.451383874	0.20672
41	198.2729444	41	-0.0875	-1.5675	-3.5	-62.7	62.79761142	1.626559826	3.157332579	1.058833037	3.127885493	0.891819733	-0.040905412	0.171079201	57.74044716	4.95682361	25.62576828	4.567017594	-0.074234094	0.006919095	3.297445577	19.36078624	5.560076438	-0.007030456	0.089948286	0.561284591	0.974859196	0.502153272	0.309
55	859.8908141	105	-0.789423077	4.785576923	-82.1	497.7	504.4261096	-1.734282848	1.704691327	1.015523142	3.128517005	0.996793901	0.100478773	0.015925446	2792.385932	8.268180905	27.89928314	5.060273433	-0.122519206	0.036099323	5.038975397	23.14533742	6.935141697	-0.100603793	0.017662092	-0.776476812	2.459851653	0.837991711	0.58103
70	118.1712929	18	-1.764705882	-0.470588235	-30	-8	31.04834939	2.880990262	3.806041067	1.212254092	2.77441882	0.9146932	0.015802108	0	58.36432707	6.951252521	17.17469068	4.502427467	-0.036490596	0	4.867482998	10.57396904	5.860690569	-0.177578705	0	-0.613835112	2.231705846	0.704392125	0.24814
71	122.8445635	19	6.183333333	1.95	111.3	35.1	116.7034704	-0.305491825	1.052621341	0.352028572	1.267140703	0.297902078	-0.019146456	0	838.9438865	6.824697971	11.10720487	2.03528536	0.074864117	0	2.23916418	5.424775811	2.754287031	0.022690022	0	0.47475237	1.076113676	0.691555973	0.90001
75	546.4066184	68	0.174626866	5.289552239	11.7	354.4	354.5930766	-1.537794769	1.540939895	0.930486506	3.118651195	0.859352193	-0.165800783	0.054326295	1767.719291	8.155322663	15.93894601	3.009506634	0.055555331	0.019531168	2.984394339	12.05088994	4.098925969	0.070358838	0.039250414	-0.650991313	2.279685965	0.826540594	0.63941
77	991.7896537	129	0.003125	0.78359375	0.4	100.3	100.3007976	-1.566808312	9.888153209	0.948383826	3.140971179	0.968600876	0.047162798	0.016088584	40.9140405	7.74835667	44.59114262	5.313834349	-0.059865126	-0.022332336	3.823820754	41.13715941	6.857202468	-0.031272123	-0.061089806	-0.62884858	2.250867777	0.78525089	0.10035
78	730.818884	128	0.461417323	-1.192125984	58.6	-151.4	162.3450646	1.201499729	4.50163906	0.917413733	3.064624183	0.994598833	-0.061839648	-0.023780739	317.5404331	5.754479401	30.52769235	4.623038304	-0.038289355	0.110588625	3.504723617	17.31857516	5.195519446	0.104334362	0.071753643	0.858278168	0.538891316	0.58302382	0.22041
80	404.6684016	51	-3.168	1.518	-158.4	75.9	175.6455806	-2.694750185	2.303891735	1.153134361	3.094263116	1.004649859	0.034786536	0.227990544	564.7769782	8.093368031	26.46601594	5.060875475	0.055498026	0.016901739	4.924598399	20.74150723	6.753719231	0.099096901	0.048012814	-0.977141157	3.355819007	0.820254542	0.42554
86	1152.350905	192	-1.283769634	-0.252879581	-245.2	-48.3	249.9118445	2.94710064	4.611029572	1.110919944	3.134648321	1.033893521	0.265942968	0.027539835	343.6729309	6.033250813	21.88195604	3.577371816	0.085962354	-0.06062506	2.966152018	16.66871525	4.238717803	-0.110162652	-0.073181541	-0.658830073	2.290058876	0.611291301	0.21574
93	447.2161938	72	5.426760563	0.191549296	385.3	13.6	385.539946	-0.035282523	1.15997369	0.736356895	3.084253762	0.811081597	-0.154644229	0.115841816	2111.498372	6.298819631	13.74627222	2.197216096	-0.064468919	-0.05046676	2.375272111	7.747506894	3.096203104	0.05154237	0.01224209	0.715564538	0.773364394	0.638222043	0.85012
98	1057.334956	136	-1.807407407	2.162962963	-244	292	380.5259518	-2.266880497	2.778614576	1.004826699	3.129081276	0.9077083	-0.005438854	-0.132076279	1315.084554	7.832110787	52.341666	7.22720195	0.082474833	0.000399902	4.173890995	49.341666	7.856931873	0.017148792	0.022787878	-0.981649486	2.949723355	0.793747987	0.35725
101	1245.509872	187	0.68655914	-1.299462366	127.7	-241.7	273.360897	1.084733883	4.556283966	1.321695163	3.138509978	0.975701832	-0.056279184	-0.110609358	318.1799507	6.696289633	41.18106361	5.562204319	0.106378533	0.0566645	3.597113117	35.29888714	6.101640209	0.043341352	0.028916755	0.912602754	0.421190745	0.678532249	0.2183
112	587.5328338	107	-0.483962264	-1.146226415	-51.3	-121.5	131.8860872	1.970311821	4.454850744	1.218725948	3.132965417	0.872723173	-0.006704942	0.044528413	120.3595556	5.542762583	19.50102561	3.487254411	-0.01821051	-0.233110274	2.929671127	10.18293043	3.93359035	0.122374826	-0.05448082	0.25107967	1.317000832	0.561557132	0.22238
117	796.5168299	120	2.627731092	-2.824369748	312.7	-336.1	459.0691669	0.821449122	1.735069326	1.238897324	3.141592654	0.918112061	0.173708713	-0.053451151	1885.780804	6.693418738	17.10263138	4.117812634	0.211831004	-0.020725508	3.341765474	14.89036554	4.912225453	0.029595526	0.002676062	0.98754233	0.158010267	0.678241076	0.57154
126	910.3758059	112	3.040540541	0.558558559	337.5	62	343.147563	-0.181678077	2.653015507	1.137030709	3.127106999	0.970967624	0.10923688	-0.016126444	1266.223856	8.201583837	79.22449116	9.906213132	-0.029735085	-0.01781231	5.737355334	72.28907481	11.80422874	0.003639027	-0.064528017	0.624461389	0.896354577	0.831234423	0.37356
156	1616.690557	202	0.939303483	1.285572139	188.8	258.4	320.024999	-0.939794567	5.051763337	1.05785008	3.13176335	1.000821703	-0.009297182	-0.095187227	526.0019535	8.043236603	74.29481812	9.978084942	-0.011115348	-0.024978185	4.990439824	67.75615037	11.41227106	-0.027686874	0.02812666	-0.069602274	1.640454921	0.815168176	0.19697
174	855.1294744	87	5.406976744	-0.459302326	465	-39.5	466.6746726	0.084742796	1.832388867	0.83132375	3.133249084	0.966742854	0.069501585	-0.084664457	2306.501351	9.943365981	94.30742283	13.01392682	-0.011001794	0.009363001	5.775243941	69.62905863	12.8965091	-0.02855826	-0.00512431	0.799538574	0.644269759	1.008005336	0.53946
175	555.6999265	74	3.128767123	-0.580821918	228.4	-42.4	232.302217	0.183549771	2.392142158	0.920780963	3.138852934	1.080484518	0.044058042	-0.138390659	655.7600125	7.61232776	26.49396158	4.651081315	-0.112825931	-0.055261422	3.466016746	14.42103259	5.054463879	-0.092934504	-0.094958438	0.869384103	0.516841785	0.771450779	0.41239
201	990.7670333	136	1.92	0.717037037	259.2	96.8	276.6855255	-0.357417033	3.580841577	0.708758831	3.078592025	0.94293993	0.058016515	-0.189447991	729.9835394	7.339015062	61.38411847	8.899407986	0.020157895	-0.039588153	4.409271152	51.75863147	8.323883796	0.083076548	-0.11898137	0.487573421	1.061488064	0.743724805	0.27721
232	772.8912992	102	1.864356436	0.071287129	188.3	7.2	188.4376024	-0.038218238	4.101576805	1.041189285	3.099950074	0.842502768	0.019403755	0.047021038	380.3930146	7.652389101	23.40085469	4.520803631	-0.014583952	0.010539751	3.90329666	19.76079974	5.633716751	-0.059698983	0.106195131	0.743092525	0.733116444	0.775514942	0.24142
271	509.7711979	60	-4.879661017	-3.393220339	-287.9	-200.2	350.665724	2.533973865	1.453724054	0.967182551	3.137343869	1.026854506	-0.124560318	-0.205589213	2238.312735	8.640189795	25.70019455	4.312955319	-0.006963465	-0.104418836	3.88626232	17.21373475	5.417790793	0.094853715	-0.018816456	-0.373745236	1.953839932	0.875739952	0.67642
483	817.6532199	101	2.233	2.751	223.3	275.1	354.3203353	-0.888958929	2.307666646	0.966742041	3.127213292	1.036922226	-0.074234491	0.007095822	1242.671057	8.176532199	31.44169207	5.870722618	0.110806563	-0.043312214	4.722856282	30.49829395	7.439782666	0.138178538	-0.129092206	-0.051893481	1.622713127	0.828692584	0.42905
