# Supplementary material for: Quantification of Motility in Bacillus subtilis at Temperatures Up to 84°C Using a Submersible Volumetric Microscope and Automated Tracking
Source: Front Microbiol. 2022 Apr 21;13:836808. doi: 10.3389/fmicb.2022.836808 (PMC9069135; doi:10.3389/fmicb.2022.836808)
Supplement: Supplementary file 5 [file Table_4.csv]

track	track_length	track_lifetime	disp_mean_h	disp_mean_v	disp_e2e_h	disp_e2e_v	disp_e2e_norm	disp_angle_e2e	sinuosity	step_angle_mean	step_angle_max	step_angle_stdev	step_angle_autoCorr_lag1	step_angle_autoCorr_lag2	msd_slope	speed_mean	speed_max	speed_stdev	speed_autoCorr_lag1	speed_autoCorr_lag2	accel_mean	accel_max	accel_stdev	accel_autoCorr_lag1	accel_autoCorr_lag2	rel_disp_cosine_similarity	rel_step_angle	rel_speed	disp/VT
16	1403.720771	174	2.009248555	-2.583815029	347.6	-447	566.2462009	0.909846092	2.478993712	1.015108929	3.137984929	1.101924471	0.076196602	-0.167483866	1521.617473	8.113992898	32.12242208	6.198317453	-0.085667222	-0.003095206	4.719486421	30.4106978	7.445284249	-0.131140487	-0.051040991	0.280653785	1.286321124	0.863066703	0.40107
0	88.14251002	12	-5.109090909	-1.545454545	-56.2	-17	58.71490441	2.847852013	1.501194814	1.126176716	3.12103	1.286848511	0	0	357.2088434	8.012955457	15.81423409	3.85720098	0	0	5.560881806	11.22511653	6.898515606	0	0	-0.9998052	3.16133128	0.852296097	0.61062
11	153.3492805	15	0.692857143	-4.55	9.7	-63.7	64.43430763	1.419680921	2.379932154	1.638199878	3.033129341	1.219582818	0	0	430.2715514	10.95352004	29.32047066	7.360636534	0	0	8.643804638	15.26024307	9.874412615	0	0	-0.248335397	1.821757768	1.166003661	0.39217
12	299.9248117	24	0.630434783	-6.260869565	14.5	-144	144.7281935	1.470440153	2.07233162	1.385010704	3.129044785	1.206112901	-0.019418931	0	834.5481984	13.04020921	31.33592188	6.972329501	0.174359834	0	7.81186278	19.59156153	9.517182536	0.149623123	0	-0.324819431	1.901617128	1.388923074	0.46244
14	204.679466	19	3.561111111	-6.25	64.1	-112.5	129.4799598	1.052895542	1.580781043	1.179276487	3.10811962	1.302035847	0.060160025	0	1012.990807	11.37108144	28.45241642	6.23258963	0.034771646	0	7.400740902	13.61395289	8.69668637	-0.013902691	0	0.062678315	1.5080769	1.210591102	0.5993
21	1519.277606	218	-0.001843318	1.538709677	-0.4	333.9	333.9002396	-1.57199429	4.550094389	1.020861644	3.136939222	1.01840847	-0.0026607	0.035624068	495.9222869	7.001279293	22.61083811	4.330171414	-0.013222898	-0.180611431	3.589759529	17.15373265	5.079410684	-0.022708527	-0.036994483	0.281823077	1.285102652	0.744483989	0.21877
34	817.991064	113	1.577678571	-1.878571429	176.7	-210.4	274.7563466	0.872236829	2.977150752	1.0449755	3.124012047	1.093854844	0.041946465	-0.001933523	395.063197	7.303491643	20.67002661	3.98628874	0.1129362	0.005700179	3.639975532	11.84763111	4.878460548	0.077197045	-0.036651123	0.331740967	1.232647873	0.776683866	0.33292
51	191.8148215	43	0.033333333	1.652380952	1.4	69.4	69.4141196	-1.550626152	2.763340119	1.320110932	3.050540763	0.988739249	-0.096883334	-0.118354471	160.8642871	4.567019559	13.89280389	2.725597175	-0.035315176	-0.160924697	2.574763802	12.47859033	3.530082996	-0.059249169	-0.10072939	0.300408791	1.265675115	0.485313844	0.35347
95	325.956498	49	-0.075	-2.941666667	-3.6	-141.2	141.2458849	1.596286555	2.307723855	1.21633123	3.085013856	0.989767047	-0.083936003	0.027569609	392.8366028	6.790760374	26.85442235	5.916770885	-0.059640612	-0.028727474	4.147599932	23.72392719	6.572615003	-0.005304479	-0.106183939	-0.383634654	1.964525223	0.722056926	0.42448
8	267.1327037	35	-4.017647059	3.932352941	-136.6	133.7	191.1419629	-2.366922898	1.397561789	1.091300689	3.100964616	1.204315586	-0.014020143	-0.035181084	1094.082871	7.856844227	30.44536089	5.609242528	0.076126239	0.025137868	4.7388691	22.26122991	7.065726951	0.256230459	0.02010886	-0.541623947	2.143164079	0.835655784	0.69509
45	200.4336728	20	-1.4	-7.873684211	-26.6	-149.6	151.9464379	1.746764751	1.319107414	1.08528193	3.133097712	1.363599645	0.080153819	0	1237.543257	10.54914067	20.90932806	4.984591998	-0.069165449	0	5.063796649	14.18222543	6.5798725	-0.157116526	0	-0.579566797	2.18899333	1.122833491	0.72018
23	152.9063897	10	-9.555555556	-4.055555556	-86	-36.5	93.42510369	2.740214556	1.636673481	1.603294947	3.11866917	1.478074907	0	0	978.1583406	16.98959885	31.68485443	8.52806984	0	0	14.44360724	21.67718078	15.88108359	0	0	-0.99744638	3.070112478	1.811529622	0.5499
10	133.7862695	23	2.154545455	0.340909091	47.4	7.5	47.98968639	-0.156926869	2.787812957	1.565418921	3.12832255	1.079703702	0.154063226	0	91.9606987	6.081194069	17.00735135	4.300368543	-0.010553018	0	3.934002069	15.60735135	5.466878625	-0.015790842	0	0.986325194	0.165566221	0.646484158	0.34311
66	256.9923285	24	-0.008695652	3.330434783	-0.2	76.6	76.6002611	-1.573407287	3.354979797	0.580066698	3.128054856	0.927355016	-0.05122527	0	281.7326815	11.1735795	23.9733185	4.560633955	-0.023303619	0	3.305668584	11.40152468	4.669086634	-0.04523451	0	0.247699192	1.32049161	1.189500467	0.28565
35	1113.154106	108	2.763551402	-0.126168224	295.7	-13.5	296.0080066	0.0456227	3.760554041	1.096540428	3.132504811	1.086997231	0.291384984	-0.056205549	787.3422004	10.4033094	38.26604239	6.972497376	0.086193506	-0.135791563	5.314733056	30.30111929	7.647765554	-0.065213174	-0.056679527	0.928256987	0.381097511	1.107267376	0.26346
13	297.0948658	31	5.943333333	2.57	178.3	77.1	194.2557592	-0.408136334	1.529400554	1.221280176	3.128843899	1.238186749	-0.088800565	0	1393.421051	9.903162193	28.68030683	6.280064642	-0.112682806	0	6.66194025	24.07922	9.004806586	-0.149261622	0	0.994399512	0.10588412	1.053890784	0.63276
33	1037.49309	122	-0.411570248	0.660330579	-49.8	79.9	94.1490839	-2.128157183	11.01968333	1.024008416	3.127967662	1.065578267	0.040222455	0.133701305	110.2477334	8.574323059	29.80016778	6.177990143	0.185212861	-0.102663225	5.201566084	23.10966709	7.277466625	0.091255948	-0.02882585	-0.253632096	1.827229622	0.91214548	0.090003
61	225.2059638	21	-0.28	-0.035	-5.6	-0.7	5.643580424	3.017237659	39.90480278	0.737420503	2.334834246	0.681443747	-0.095641078	0	70.58507155	11.26029819	44.73209139	10.63040614	-0.121634825	0	9.389235872	40.70592696	15.46091119	-0.122286531	0	-0.981979105	3.331725673	1.198760613	0.023866
91	224.3496276	22	-4.366666667	-4.233333333	-91.7	-88.9	127.7188318	2.371697124	1.756590038	1.370594655	3.096368037	1.266264689	-0.06689156	0	703.1879045	10.6833156	28.002857	7.331023848	0.165810147	0	8.779028526	22.32166436	11.31219593	0.243195092	0	-0.918071673	2.733984656	1.137156495	0.54341
67	1137.993736	181	-1.525555556	0.113333333	-274.6	20.4	275.3567141	-3.067438995	4.132798213	0.881399309	3.122060641	0.975282573	-0.009728823	0.031549123	331.0577623	6.322187422	60.04706487	6.765868049	-0.061538122	0.008370949	3.389395278	50.39512206	6.961578004	0.000176917	-0.045730062	-0.92914282	2.762883924	0.672148015	0.24063
65	494.8093281	44	7.4	1.339534884	318.2	57.6	323.3713036	-0.179079035	1.530158436	0.759936637	3.105526789	0.934879953	-0.110282247	-0.124737093	2554.743964	11.50719368	30.68061277	7.020048634	-0.019154591	0.095997594	6.847040207	25.77143769	9.600487576	0.031786689	0.126960941	0.98728737	0.159622413	1.22512744	0.63867
44	421.9334565	73	0.940277778	2.652777778	67.7	191	202.643258	-1.230162423	2.082148998	0.917079069	3.120319268	1.037562035	-0.032555195	-0.166668216	538.7131407	5.860186896	23.65967033	5.340692203	-0.067274251	-0.14461476	3.601730539	21.53408217	5.784406766	0.149065717	-0.039019617	0.574059946	0.95934071	0.622951632	0.47369
55	373.3642734	44	-1.353488372	0.837209302	-58.2	36	68.43420198	-2.587640145	5.455813945	1.222873622	3.1077206	1.009434208	0.090108774	-0.031299582	193.7959012	8.68289008	24.16029801	5.052892457	-0.18329762	0.121940448	4.374676773	20.73794502	6.503417166	-0.032830842	0.046306702	-0.662711377	2.295229914	0.923722308	0.17913
93	122.6701939	17	2.04375	3.19375	32.7	51.1	60.66712454	-1.00153867	2.022020903	1.543547876	2.81676587	0.819167784	0	0	223.1345784	7.666887122	16.67842918	3.50019169	0.070880172	0	4.139374455	12.01688437	5.165421844	0	0	0.741590057	0.735358862	0.81540966	0.46546
7	425.4346837	36	-4.22	-2.234285714	-147.7	-78.2	167.1242951	2.654662315	2.545618419	1.67067119	3.125740937	0.993650362	-0.028539224	0.093640199	849.439171	12.15527668	31.72333526	7.447800015	-0.094305177	-0.12564631	5.926843656	18.58636453	7.763375586	0.06381693	0.006304316	-0.987710658	2.984655747	1.294355386	0.38192
177	1436.464614	115	-2.551754386	-2.299122807	-290.9	-262.1	391.5599826	2.408227048	3.66856849	0.825201996	3.130012186	1.08599179	0.102946024	-0.071281626	570.7761289	12.60056679	120.53962	13.61012803	-0.071817878	-0.108209726	5.994415869	101.4794522	13.83289754	-0.071502468	-0.094563835	-0.924003884	2.749218646	1.341935286	0.27022
222	310.4813055	30	6.131034483	6.627586207	177.8	192.2	261.8275769	-0.82429745	1.185823545	0.550194524	3.10694431	0.980305686	-0.127272556	0	2291.501934	10.70625191	29.35523803	5.014962427	-0.062814518	0	3.938910726	18.94130506	6.595120956	0.065150996	0	0.820160968	0.609104017	1.139605022	0.81519
243	212.7263842	23	1.472727273	6.05	32.4	133.1	136.9867512	-1.332014468	1.552897505	0.736714883	2.942898473	0.801736361	-0.160515355	0	1014.94543	9.669381098	21.16341182	4.389747984	-0.214039106	0	5.63517019	13.94607159	7.2137495	-0.144016369	0	0.43056191	1.12568107	1.02894625	0.61596
322	762.7647506	92	-0.357142857	1.603296703	-32.5	145.9	149.4759512	-1.789973218	5.102926218	0.794359875	3.111298894	0.908815463	-0.065939914	-0.103596239	119.5778402	8.382030226	31.01612484	5.093437714	-0.048276676	-0.073021711	4.577308946	23.52168432	6.761669426	-0.028192244	-0.019015885	0.06451117	1.506240327	0.891642398	0.19384
341	484.8461007	69	-1.230882353	-1.207352941	-83.7	-82.1	117.2437632	2.365844372	4.135367951	0.702672201	3.136323998	0.955690866	0.071678216	-0.127617874	276.112099	7.130089716	22.51799281	4.677184617	0.138730168	-0.168514233	3.796893513	19.90074234	5.485018678	0.124581708	-0.101510944	-0.902261616	2.695782462	0.758207729	0.23831
372	199.3501594	33	2.91875	3.3	93.4	105.6	140.9784381	-0.846628062	1.414047156	0.897459212	2.953904939	0.90326932	-0.063593172	-3.87953E-05	586.2770774	6.229692481	18.83825894	3.40197466	-0.094821015	-0.002110917	3.080515437	14.63349973	4.667371193	-0.05237859	0.000202722	0.837677738	0.577779016	0.662297648	0.68576
386	176.9129855	20	-1.784210526	6.836842105	-33.9	129.9	134.2505866	-1.826072729	1.317781844	1.023539616	3.122933682	1.147242276	-0.035427595	0	1025.992862	9.311209763	22.63669587	4.469817389	-0.042488895	0	4.581437338	13.83442344	6.108720554	0.012555771	0	-0.076711163	1.647582926	0.9907354	0.72091
350	497.0158169	59	2.129310345	-0.967241379	123.5	-56.1	135.6446092	0.426383442	3.664102981	0.830756975	3.069820721	0.935180719	0.002717581	-0.021534316	68.07142164	8.569238222	27.22590678	5.534859848	0.074591586	-0.080186286	4.780014286	25.39377705	7.011001059	0.049277739	0.066399462	0.715402808	0.77359589	0.911603285	0.26829
377	207.0709766	22	-6.652380952	4.657142857	-139.7	97.8	170.5313168	-2.530818649	1.214269499	0.879318469	3.088666327	1.030296955	-0.056933094	0	1438.049912	9.860522693	20.56526197	4.861618076	-0.085323341	0	7.517660799	12.04176504	8.186983937	-0.192791926	0	-0.688189963	2.329787641	1.049340896	0.78611
225	1362.721663	179	0.935393258	-1.795505618	166.5	-319.6	360.3698239	1.09051875	3.781453307	1.058914652	3.141592654	1.088954809	-0.072744962	-0.056828807	629.5840127	7.655739677	29.07455933	5.25399493	-0.006739292	0.042562176	4.376264018	25.89808329	6.580512417	0.011452194	0.004973094	0.125467948	1.444996834	0.814221602	0.26297
272	375.2091584	42	-0.597560976	-5.185365854	-24.5	-212.6	214.0070326	1.685530103	1.753256208	0.607419786	2.944197094	0.678104534	-0.041387396	-0.106911627	1036.276556	9.151442887	18.6601179	3.613940319	0.154268992	-0.071463604	3.184290917	10.75404373	4.554800268	0.206603046	0.015935397	-0.495393682	2.089084301	0.973693373	0.55679
231	976.2551965	97	7.825	0.514583333	751.2	49.4	752.8225555	-0.065666897	1.296793234	0.674168336	3.132700795	0.912602345	0.072569669	-0.176988576	5721.816303	10.16932496	29.81157493	4.687554065	0.006466008	-0.154793257	4.530106304	20.52176141	6.747337384	0.044652082	-0.118826656	0.95711525	0.293921151	1.082294331	0.76318
25	834.1876295	111	1.560909091	0.521818182	171.7	57.4	181.0404651	-0.322623917	4.607741309	1.394178445	3.133874305	1.123669091	0.009942942	-0.162398579	239.7477134	7.583523905	42.4189816	5.571854871	-0.024145948	0.035301349	3.914638405	25.62701924	5.858678753	0.143803493	0.130772523	0.999973092	0.007335955	0.806525253	0.21507
82	1510.451056	121	1.0475	1.183333333	125.7	142	189.6430595	-0.846212137	7.964705171	1.17869533	3.137005137	1.065678282	-0.186807985	-0.066902645	217.4821963	12.58709214	81.65120942	15.28675717	-0.114222705	-0.13807861	7.377396494	74.9243974	14.28904755	-0.021228232	-0.026656911	0.854286714	0.546619265	1.34049533	0.12452
204	389.8798931	50	1.363265306	-4.171428571	66.8	-204.4	215.0386012	1.254928057	1.813069332	1.065295991	3.117642707	1.035721519	-0.186765894	0.054888258	885.0196561	7.956732512	31.3051114	5.692798851	-0.138086416	-0.168844162	3.451297448	16.08505884	4.872799452	-0.005165479	-0.211281747	-0.084445722	1.655342738	0.84630298	0.54052
247	648.7701786	49	4.258333333	5.639583333	204.4	270.7	339.2017836	-0.924052305	1.912637875	1.075511462	3.076776976	1.032204396	0.080652694	-0.040172455	2198.032046	13.51604539	63.52204342	13.10227887	-0.035097695	-0.002992593	10.48414789	55.72286034	18.84207676	0.102168861	0.007473826	0.767056253	0.696556125	1.43979187	0.51217
241	161.7483523	20	-5.673684211	-3.226315789	-107.8	-61.3	124.0102012	2.624546956	1.304314893	0.523776134	2.499852106	0.726277459	-0.135949517	0	942.9857687	8.513071176	14.93720188	3.49687653	-0.103274567	0	2.657049533	5.607383703	3.314667454	-0.055283957	0	-0.984023999	2.96260259	0.905614309	0.72835
300	352.0173322	45	1.188636364	-0.463636364	52.3	-20.4	56.13777694	0.371905861	6.270596225	1.404475092	3.121520494	1.182104365	-0.07065486	-0.070516254	105.2141901	8.000393913	28.61747718	6.15753913	-0.021319779	-0.064756266	5.512796978	26.605016	8.389809085	-0.299749226	-0.007508115	0.762627496	0.703430819	0.850957076	0.15593
11	233.4595241	50	0.273469388	1.120408163	13.4	54.9	56.51168021	-1.331397005	4.131172941	1.778334597	3.134329717	0.981399858	-0.157246911	0.160469022	116.1831626	4.764480084	15.90031446	3.412392621	-0.130434876	-0.038445635	2.644000346	9.463347431	3.47718277	0.089945274	-0.12390318	0.135339756	1.435039961	1.366763939	0.23722
110	150.9061521	17	2.75	4.85	44	77.6	89.20627781	-1.054987241	1.691653948	0.816515627	3.055038466	1.045429791	0	0	713.0458189	9.431634504	23.43074903	6.73604265	-0.088475614	0	8.106732173	18.8661772	9.891485817	0	0	0.01409061	1.55670525	2.713051874	0.55636
147	777.2531314	159	0.312025316	0.937974684	49.3	148.2	156.1849224	-1.249653183	4.976492732	1.71071368	3.086433938	1.00046334	-0.060192462	-0.033261308	161.5971897	4.919323616	24.64021104	4.334283638	-0.011381729	0.155105071	3.097918315	22.74284444	4.765270671	-0.016098177	0.108268499	0.230894724	1.337799173	1.411311635	0.19968
151	319.1296837	89	0.777272727	0.763636364	68.4	67.2	95.887434	-0.776548837	3.328170026	1.072721238	3.129965271	1.189955466	0.046016061	0.077119615	51.01478645	3.626473679	23.27444951	5.434018505	-0.050302876	-0.083150305	1.841838535	13.73296116	3.476387426	0.026491821	-0.047425294	0.65802609	0.85260199	1.039613942	0.29709
3	468.8610151	45	4.175	-2.743181818	183.7	-120.7	219.804868	0.581315006	2.133078395	1.512520191	3.131002001	1.087797846	0.122482221	-0.124580159	858.9569324	10.65593216	27.65863337	7.048730002	0.154685341	-0.016679778	7.178637297	22.63767729	9.560130009	0.195333554	0.057040817	0.549367319	0.989189453	0.763916193	0.45839
7	211.774323	15	5.085714286	-3.121428571	71.2	-43.7	83.54118745	0.550478697	2.534969031	1.64357114	3.035726635	0.977509862	0	0	607.8438362	15.12673736	27.038676	7.033265023	0	0	7.506788922	17.25466314	9.51011692	0	0	0.566189866	0.968920257	1.085728352	0.36818
18	832.3534118	67	1.843939394	3.166666667	121.7	209	241.8509665	-1.043495711	3.441596384	0.98664402	3.119431304	1.056692796	-0.032853032	-0.017822316	883.1809563	12.61141533	32.12786952	7.580376196	-0.177140131	-0.101649608	5.506057428	27.50066514	9.260409895	-0.077024414	-0.071214665	0.745585907	0.729382717	0.904578335	0.28623
23	355.9991614	42	0.031707317	-2.495121951	1.3	-102.3	102.3082597	1.558089288	3.479671754	1.015566611	3.037534257	1.043886161	0.178840843	0.010263267	191.8424431	8.682906376	39.8282563	8.01044468	-0.065188244	-0.014456337	5.029975444	27.70854591	8.085729801	-0.004986908	0.020476589	-0.360662604	1.93977454	0.622141795	0.28054
49	329.2692934	27	-2.15	7.765384615	-55.9	201.9	209.4956324	-1.840899985	1.571723905	1.195697312	3.12429671	1.21591546	0.107719151	0	1801.184199	12.66420359	32.04262786	7.820698942	0.118353749	0	8.732702497	29.00124659	11.98849506	0.089996355	0	-0.035697559	1.606501472	0.908377557	0.61268
57	665.8662418	163	-0.245679012	-0.051234568	-39.8	-8.3	40.65624183	2.935996602	16.37795851	1.919389347	3.141592654	1.07311576	-0.16497377	-0.031040204	12.51234785	4.110285443	29.41598205	4.757499394	0.220849458	-0.033241568	2.954209943	24.18518838	5.142013771	0.260583146	0.003359007	-0.978615092	2.934413675	1.178644946	0.060683
60	1258.742125	148	-2.053741497	0.756462585	-301.9	111.2	321.7282238	-2.788679018	3.912439232	0.798788719	3.093065135	1.084011695	0.101425484	-0.085271368	375.6307781	8.562871597	48.31252426	10.22655631	0.158856466	-0.016887383	5.207560271	39.62334953	9.560153673	0.070663141	-0.02710992	-0.776263424	2.459513092	0.613521381	0.25387
77	495.5585794	66	3.341538462	-4.5	217.2	-292.5	364.3241551	0.932071203	1.36021335	0.890424663	3.091395623	1.081616748	-0.168473387	-0.149068493	1853.920798	7.623978144	24.26870413	4.194405716	-0.062014993	-0.031973455	3.810582218	22.64969208	5.571473723	-0.024482311	-0.046797837	0.21073081	1.358473829	0.546112989	0.72404
88	938.1449121	207	0.032524272	0.459223301	6.7	94.6	94.83696537	-1.500089869	9.892186117	1.294209464	3.141592654	1.235489982	-0.016260615	-0.104917755	40.15014	4.554101515	30.95948966	5.716649289	0.098891674	-0.154487998	2.886724403	23.72095496	5.005837109	-0.004568469	-0.073802374	0.025437144	1.545356439	1.306252088	0.1006
89	336.3212014	75	-0.035135135	-0.041891892	-2.6	-3.1	4.045985665	2.268699149	83.1246646	1.934175618	3.125024969	1.050394596	-0.084599413	-0.233043691	8.144381576	4.5448811	31.33129426	5.429860045	-0.030711448	-0.027768769	3.611544338	31.1898729	7.008030472	0.048935407	0.020788809	-0.640766891	2.266293076	1.303600334	0.01187
79	41.380532	15	-1.95	-0.535714286	-27.3	-7.5	28.31148177	2.873481871	1.46161661	1.856726209	3.047278702	1.115336952	0	0	51.56473874	2.955752285	12.26743657	4.497057752	0	0	1.30329306	11.70798052	3.222220439	0	0	-0.972731036	2.907525118	0.847002156	0.63856
238	472.4558816	54	4.826415094	-2.922641509	255.8	-154.9	299.0445619	0.544491279	1.579884545	1.158598793	3.093301593	0.947835018	-0.102204084	0.129845473	1730.458071	8.914261917	21.85520533	5.390268183	0.06090036	0.04868601	6.1920319	18.20969473	7.740484934	0.137001051	-0.034512667	0.574615447	0.958662127	0.638758386	0.62124
242	436.1353269	46	-0.277777778	4.215555556	-12.5	189.7	190.1113884	-1.636594722	2.29410416	0.98961268	2.916881485	1.048233261	-0.328479933	0.032316888	574.9561634	9.691896154	51.24109679	12.16881249	0.014402028	-0.096374247	6.747210831	47.31901439	13.55110448	-0.086235796	-0.001210183	0.222656196	1.346258109	0.694625339	0.42642
257	203.8729112	28	-0.437037037	4.388888889	-11.8	118.5	119.0860613	-1.670047199	1.71197963	0.663655926	3.07811296	0.840924664	0.194752181	0	482.1536644	7.550848563	24.38237068	6.461690109	0.119786552	0	3.213691364	19.55934259	5.757219508	0.201683676	0	0.186939833	1.382750191	0.540864035	0.56326
