# Supplementary material for: Quantification of Motility in Bacillus subtilis at Temperatures Up to 84°C Using a Submersible Volumetric Microscope and Automated Tracking
Source: Front Microbiol. 2022 Apr 21;13:836808. doi: 10.3389/fmicb.2022.836808 (PMC9069135; doi:10.3389/fmicb.2022.836808)
Supplement: Supplementary file 6 [file Table_5.csv]

track	track_length	track_lifetime	disp_mean_h	disp_mean_v	disp_e2e_h	disp_e2e_v	disp_e2e_norm	disp_angle_e2e	sinuosity	step_angle_mean	step_angle_max	step_angle_stdev	step_angle_autoCorr_lag1	step_angle_autoCorr_lag2	msd_slope	speed_mean	speed_max	speed_stdev	speed_autoCorr_lag1	speed_autoCorr_lag2	accel_mean	accel_max	accel_stdev	accel_autoCorr_lag1	accel_autoCorr_lag2	rel_disp_cosine_similarity	rel_step_angle	rel_speed	disp/VT
3	3660.908578	365	0.689285714	-0.420604396	250.9	-153.1	293.9224728	0.547888144	12.45535445	1.120778196	3.135410352	1.109058897	0.185736866	0.215745892	147.3056538	10.05744115	147.3135771	19.47297286	-0.00129946	-0.079250417	7.043309301	142.1910777	18.82452056	-0.000251689	-0.008574973	0.95068796	0.315349758	0.95477748	0.080067
7	434.503331	55	-5.151851852	-1.301851852	-278.2	-70.3	286.9448205	2.894078285	1.514240021	0.686373535	2.923271746	0.92301883	-0.051236516	-0.127288385	1466.832022	8.046357981	24.15698657	5.67095737	-0.110689378	-0.03182138	4.859559371	20.52075917	7.189361789	-0.145432666	0.055868571	-0.891252953	2.670896851	0.763557997	0.64839
9	204.5780323	29	-3.632142857	-4.146428571	-101.7	-116.1	154.3440961	2.290174873	1.325467171	1.049984612	3.126918655	1.045693987	0.116034454	0	921.8352606	7.306358298	23.01695028	4.669026343	-0.192058828	0	4.227816007	19.57602017	6.066284316	-0.19250874	0	-0.485242971	2.077437352	0.693234835	0.72844
10	3742.665881	632	0.003961965	-0.503803487	2.5	-317.9	317.90983	1.562932381	11.77272776	1.472926984	3.132873721	1.042965593	0.024928173	0.036142429	110.169482	5.931324693	32.93098845	4.528439306	0.060145612	0.093122947	3.699504949	27.26577975	5.428794646	-0.042901933	0.031785668	0.2370874	1.331429658	0.562617938	0.084808
11	2265.649271	162	-0.72173913	-3.204968944	-116.2	-516	528.9219602	1.792295222	4.28352279	1.092148923	3.118460534	0.977800202	0.058508112	-0.049710213	1458.140846	14.07235572	117.0485369	18.19093252	0.210965519	0.145633035	10.21506807	104.8990514	18.75447098	-0.298220306	0.096769662	-0.002110815	1.572907143	1.336980365	0.23201
16	985.9074418	108	2.171028037	-4.139252336	232.3	-442.9	500.1236847	1.08774323	1.971327238	0.862540266	3.064528658	0.831138703	0.052298732	-0.101198006	2494.472814	9.214088242	26.2975284	5.714027187	-0.064296659	-0.002378007	5.304139256	22.29196882	7.273721436	0.012738315	-0.008052113	0.645136168	0.869594842	0.874570658	0.50258
38	538.2894133	48	7.127659574	-7.574468085	335	-356	488.8363734	0.81577955	1.101164812	0.526032437	2.615765957	0.679918239	-0.086954425	0.072929983	5053.517862	11.45296624	23.90188277	5.812430777	-0.006366667	-0.106384599	7.236826516	20.70955666	8.720219044	0.057864366	-0.188655719	0.820850063	0.607898544	1.08755701	0.88921
93	1053.003429	186	0.272432432	-2.456216216	50.4	-454.4	457.1865265	1.460332342	2.303224981	1.461754271	3.130238855	0.972863923	0.026132808	0.076639737	1263.319156	5.691910426	21.41494805	3.445764188	0.150033994	-0.015956279	3.72310378	17.34369182	4.916233551	0.087747416	0.089738488	0.327797069	1.236825463	0.539882775	0.43184
71	1122.080965	89	2.843181818	1.717045455	250.2	151.1	292.2862467	-0.543294573	3.83897969	0.992634427	3.120798424	1.115154733	0.112448251	-0.122672085	1290.899916	12.75092005	96.66172976	15.86039247	-0.132977655	0.020836458	9.844361086	88.97147619	18.45928522	-0.08589707	0.018769437	0.70589364	0.787112335	1.21111851	0.25756
135	802.7035209	158	-1.240127389	0.117834395	-194.7	18.5	195.5769414	-3.046859092	4.104285072	1.618964574	3.140012876	1.105460808	0.146050343	0.019148172	96.8533675	5.11276128	27.90286724	4.440957453	-0.075772663	0.077211912	3.108563631	18.74808706	4.854389022	-0.066378939	0.010223449	-0.990472914	3.279739332	0.4848947	0.24211
193	844.607958	108	5.995327103	-1.189719626	641.5	-127.3	654.0088226	0.195896221	1.291432055	0.705866922	3.136908504	0.888972723	-0.055794366	0.111457559	3765.57209	7.893532318	33.36345306	5.967430257	0.116422874	0.00581396	5.539080435	32.02928665	8.320694601	0.085545039	0.011305147	0.99924918	0.038753436	0.749033091	0.76716
250	1848.223483	230	-1.802183406	-0.300436681	-412.7	-68.8	418.395423	2.976404683	4.417408464	1.582080941	3.140508251	1.005122256	-0.003665163	-0.084478962	1141.437474	8.070844904	94.59989429	8.490525567	0.103820749	0.043469392	5.245230099	87.32665567	9.42615102	0.034631569	0.054189688	-0.922704015	2.745833098	0.765885372	0.22539
