# Supplementary material for: Quantification of Motility in Bacillus subtilis at Temperatures Up to 84°C Using a Submersible Volumetric Microscope and Automated Tracking
Source: Front Microbiol. 2022 Apr 21;13:836808. doi: 10.3389/fmicb.2022.836808 (PMC9069135; doi:10.3389/fmicb.2022.836808)
Supplement: Supplementary file 7 [file Table_6.csv]

track	track_length	track_lifetime	disp_mean_h	disp_mean_v	disp_e2e_h	disp_e2e_v	disp_e2e_norm	disp_angle_e2e	sinuosity	step_angle_mean	step_angle_max	step_angle_stdev	step_angle_autoCorr_lag1	step_angle_autoCorr_lag2	msd_slope	speed_mean	speed_max	speed_stdev	speed_autoCorr_lag1	speed_autoCorr_lag2	accel_mean	accel_max	accel_stdev	accel_autoCorr_lag1	accel_autoCorr_lag2	rel_disp_cosine_similarity	rel_step_angle	rel_speed	disp/VT
1	255.0974169	31	-4.38	-2.336666667	-131.4	-70.1	148.9294128	2.651516835	1.712874657	1.537885829	3.026421717	1.116797051	-0.210540646	0	636.3885415	8.503247229	23.18663408	6.436972883	0.188670553	0	6.893830288	19.76903258	8.92686873	0.083455452	0	0.583117501	5.334949865	0.468818911	0.56498
109	1127.757263	135	1.676865672	-0.044029851	224.7	-5.9	224.7774455	0.0262512	5.017217188	0.804533974	2.998550944	0.988996278	0.295101402	0.013626837	302.8585968	8.416098977	50.20358553	9.725746405	0.179360206	-0.060306895	5.221555313	34.78192292	9.405877481	0.052544947	-0.028244967	-0.934671965	2.778131556	0.464006165	0.19784
153	307.5033401	34	-5.403030303	-2.393939394	-178.3	-79	195.0176659	2.724513739	1.576797357	1.329256172	3.104822447	0.982022895	-0.116186931	-0.001649238	1001.610241	9.318283032	19.23538406	5.128845473	0.099678251	0.065139227	5.209424811	13.3930102	6.700280615	-0.052403286	-0.014888058	0.634727443	5.400044733	0.513837059	0.61554
217	1031.542939	104	-1.8	-5.13592233	-185.4	-529	560.5480889	1.9078921	1.840239864	1.433035936	3.106509092	1.132562831	0.024241601	0.027687701	3047.30619	10.01497999	32.22235249	7.170479944	-0.001105999	-0.08892787	7.521146942	30.22986661	10.16525897	0.043829619	-0.154533739	-0.140671221	4.571249636	0.552330189	0.53818
224	1369.18121	130	-1.391472868	2.655813953	-179.5	342.6	386.7751414	-2.053407778	3.539992785	1.474208963	3.130646714	1.093487196	-0.137715768	-0.078629513	1334.936873	10.61380783	38.78582215	7.506054036	0.02552176	0.235613555	4.709819042	23.49000388	6.906156714	-0.104641327	-0.048137127	0.752569233	0.718841331	0.585424346	0.28031
7	366.1163381	66	-0.527692308	-1.196923077	-34.3	-77.8	85.02546677	1.986035234	4.305960931	1.248983811	3.107514942	0.989592526	-0.126366014	-0.015254423	109.4243682	5.632559047	27.01184925	4.683793292	-0.029421498	-0.143828758	3.492189294	23.71033445	5.352005651	0.003852017	-0.091059572	-0.911965158	2.718845116	0.53246545	0.22872
51	382.6589798	74	-2.280821918	-2.334246575	-166.5	-170.4	238.2402359	2.344618872	1.60618956	1.499897136	3.126979915	0.988057112	0.006391376	0.07455135	788.2431455	5.241903832	17.00176461	3.31738556	0.129439889	-0.069461509	3.355439088	11.86345866	4.264565302	0.018301848	0.045732402	-0.99739932	3.06945656	0.49549082	0.61418
101	624.1107436	90	-0.302247191	1.097752809	-26.9	97.7	101.3355811	-1.839471774	6.158850985	0.768491034	3.130040653	1.078499699	-0.003626643	-0.088202585	112.5524222	7.012480265	62.33722804	10.34064527	0.100636477	-0.043228459	5.177823702	57.01181726	10.4905795	0.103211706	0.054707315	0.410019686	1.148320681	0.663125201	0.16056
104	896.654237	100	-2.307070707	0.086868687	-228.4	8.6	228.5618516	-3.103957193	3.923026659	1.089393368	3.138214288	1.107857245	-0.116486713	-0.086528094	489.0864051	9.057113505	55.20615908	7.886954857	-0.016796463	-0.131371938	6.877300356	52.8974798	10.87553948	-0.011367228	-0.061429363	-0.754331642	2.425431777	0.856877114	0.25236
134	660.5848387	91	-1.6	-2.024444444	-144	-182.2	232.2344505	2.239619382	2.844473924	0.890254009	3.118815639	1.034380226	-0.033720953	0.06531895	442.894465	7.339831541	47.55672928	8.055268162	0.042915707	-0.009233931	4.651672611	41.89545734	8.362523482	0.005329578	0.032890333	-0.985296266	2.969895776	0.694133115	0.3477
143	416.0572287	53	2.861538462	-1.092307692	148.8	-56.8	159.2723454	0.364649497	2.612237722	0.830922611	3.029291448	0.901598233	-0.134151931	-0.160239614	604.9090812	8.001100551	29.8492881	7.822287596	-0.132301951	-0.059016666	5.680277267	28.3855333	9.1336624	0.001672334	0.022362836	0.401617067	1.157514435	0.756785229	0.37559
87	1105.070036	125	-1.273387097	-1.052419355	-157.9	-130.5	204.8478948	2.450917109	5.394588198	1.2543615	3.139436555	1.238095331	-0.039242196	-0.067496163	299.9113575	8.911855125	57.68500672	10.41171586	-0.01998585	0.012169153	6.281976207	51.34486608	11.34517021	0.091388625	0.10198464	-0.999641642	3.168365013	0.843106222	0.18389
232	1438.591226	190	-0.411111111	0.78042328	-77.7	147.5	166.7139466	-2.055637435	8.629099458	0.974563569	3.090273388	1.155779602	0.023419765	0.038917268	76.51781229	7.611593791	58.27529494	8.403139078	-0.004663396	-0.097763178	4.74048594	46.00785837	9.225308566	0.145164123	-0.025625665	0.209403426	1.359831507	0.719878991	0.11528
215	113.9354941	11	-0.25	-1.3	-2.5	-13	13.23820229	1.760784615	8.60656844	1.618389188	3.137377374	1.164253172	0	0	0	11.39354941	23.65797963	5.409392933	0	0	5.019824973	17.94024406	7.231974865	0	0	-0.801350227	2.500345311	1.078504547	0.10563
185	1294.456487	150	-1.271812081	0.128187919	-189.5	19.1	190.4601271	-3.041140343	6.796469723	0.813468464	3.131752161	1.115332643	0.129776582	-0.039198588	334.2727695	8.68762743	71.6806808	12.14242385	0.214715045	-0.047659026	6.624856334	69.04060504	13.35239379	0.273630195	0.002426325	-0.700329144	2.346654822	0.821850635	0.14615
258	875.0688716	98	3.067010309	1.437113402	297.5	139.4	328.5401193	-0.438190147	2.66350689	1.249778649	3.130287845	1.053312815	0.120929191	0.042508441	1566.48803	9.021328573	70.22570754	9.745419852	-0.075220852	-0.002802799	7.348325273	69.51860076	14.38937815	-0.040792327	-0.024733001	0.953079652	0.307544887	0.853484519	0.37161
299	768.8502621	83	2.979268293	-3.282926829	244.3	-269.2	363.5259688	0.83385096	2.114980299	1.366830209	3.130672651	1.048654187	0.061845954	0.056366221	1390.078451	9.376222709	31.96623218	7.073133517	-0.081073881	0.054381744	6.391905751	29.53107305	8.918401442	-0.190965953	0.068037665	-0.098445755	1.669401795	0.887132783	0.46712
346	894.0276824	76	2.814666667	5.229333333	211.1	392.2	445.4032443	-1.077022225	2.007232085	1.177286651	3.067806243	0.970762694	0.075004333	-0.067725777	3085.560985	11.9203691	105.5540146	12.56022699	-0.068279705	-0.076329552	8.54640764	95.51210244	17.12498994	-0.040098728	-0.072611042	0.911900993	0.422903907	1.128510151	0.49164
179	866.2172036	126	0.0032	-0.492	0.4	-61.5	61.5013008	1.564292353	14.08453467	1.125998114	3.137148238	0.951170561	0.021200792	0.083484994	18.3762324	6.929737629	31.58543968	5.258328289	-0.116530454	0.04097704	5.097185631	25.66513564	7.129137153	-0.102319401	0.045440646	-0.660796357	2.292675603	0.655288256	0.070436
22	667.7327674	156	1.997419355	1.166451613	309.6	180.8	358.5258708	-0.528556299	1.862439567	0.822096891	3.113752336	0.98570448	0.129620707	-0.0671248	734.8025202	4.307953338	31.46633121	4.964899932	-0.061137074	-0.021586903	2.930653679	29.10399656	6.154119497	-0.038493979	0.029060893	0.948231755	0.323175413	0.390137483	0.53349
39	1323.054439	172	-0.112280702	1.970760234	-19.2	337	337.5465005	-1.627708096	3.919621257	1.337600335	3.137669567	1.090744795	0.115899084	0.19350367	864.5779846	7.737160459	51.63922927	8.183514113	0.087688712	-0.032552266	4.966969331	37.42620708	8.20856552	0.084893344	0.158854128	0.071166769	1.499569347	0.701298806	0.25364
61	685.6168661	96	-0.721052632	1.144210526	-68.5	108.7	128.4832285	-2.13310819	5.336236288	1.163366169	3.130991882	1.124757107	-0.037864095	-0.021176854	301.0950658	7.217019644	32.14591731	7.532945861	-0.133803166	-0.061584135	5.686274719	29.81353656	8.79634401	0.006646767	-0.13596634	-0.379453627	1.960002013	0.654067412	0.18545
70	3125.97289	204	1.50591133	-2.25862069	305.7	-458.5	551.0669106	0.982743394	5.672583183	1.412692131	3.13171695	1.055992309	-0.005572015	0.119387929	1407.145313	15.39888123	107.4603648	22.67280326	0.081417789	0.071421757	12.3686889	92.79703042	23.22465183	0.150246028	0.093643783	0.168468474	1.401520598	1.398457439	0.17542
30	1232.37199	202	-1.031343284	-0.467661692	-207.3	-94	227.6165416	2.715874152	5.414246179	0.920335118	3.08854003	0.996393135	0.017019115	0.041849959	138.1892712	6.131203933	31.47602262	5.992659771	0.084499795	-0.012720279	4.682255031	29.92839339	7.816935379	0.023404097	0.07861587	-0.986733764	2.978524127	0.555509752	0.18378
85	2275.283579	319	1.461949686	1.698427673	464.9	540.1	712.6289497	-0.860084854	3.192802622	1.652141096	3.135223313	1.006762353	0.049886651	0.033975888	1692.965021	7.154979809	59.58363869	6.795979979	-0.011626762	-0.018636023	4.818279624	52.23380876	7.900778672	0.000281045	0.036868561	0.765553968	0.698894398	0.64843471	0.31222
124	3069.42584	349	-0.044252874	1.201436782	-15.4	418.1	418.3835202	-1.607612977	7.336392788	1.438035002	3.136779628	1.069356728	0.022801924	0.040707152	611.8155132	8.820189196	67.09545439	10.12685905	0.214700115	-0.010982653	5.621254923	52.77040217	10.31048383	0.123553555	0.002424283	0.139634957	1.430703576	0.799682952	0.13592
117	775.9667118	182	-0.723756906	-1.280110497	-131	-231.7	266.1689125	2.085375624	2.915316836	1.056611034	3.12000966	1.161092593	0.094207908	0.029100631	487.364777	4.287108905	27.16799588	4.442738576	-0.001134553	-0.122564512	3.296485269	25.00693936	5.76528733	0.067572667	-0.107266215	-0.736459665	2.398618212	0.388247731	0.34113
196	441.139084	60	0.227118644	6.513559322	13.4	384.3	384.5335486	-1.535941856	1.147205714	0.748297998	3.055980128	0.952530663	0.178835914	0.089972626	2410.909785	7.476933628	24.12985702	4.895178675	0.003920972	-0.029742929	4.835131438	21.01858719	7.492268357	0.048584676	-0.006867601	-0.128316861	1.69946795	0.677667359	0.85716
256	415.1674392	33	9.08125	-3.99375	290.6	-127.8	317.4605487	0.414322347	1.307776481	1.058069066	3.077129017	1.017777253	-0.207031311	-0.062965048	3328.177954	12.97398248	30.95884365	7.430353539	-0.126029828	-0.069162121	8.737693128	26.75847027	11.12036608	-0.114223505	-0.021134982	0.262784038	1.304889804	1.177518683	0.74149
38	705.3129694	93	-1.632608696	0.008695652	-150.2	0.8	150.2021305	-3.136266472	4.695758756	0.782809176	3.112383244	1.102269012	0.124960402	0.064347224	130.3784638	7.66644532	32.91929525	7.987461987	0.029626104	-0.143759587	4.608075443	31.33974483	8.894704342	0.204075923	-0.154523839	-0.759648248	2.433568392	0.550301205	0.21067
81	489.0956654	64	2.634920635	0.341269841	166	21.5	167.3865287	-0.128801056	2.921953571	0.437478712	3.039813579	0.746903072	-0.145686497	-0.07753257	262.8127325	7.763423261	27.53270782	8.974638523	-0.060258351	-0.123155125	4.327891199	26.58854577	8.189758125	-0.039352663	-0.003719179	0.783244086	0.670929556	0.557285983	0.33689
103	269.1242021	37	0.186111111	2.063888889	6.7	74.3	74.60147452	-1.480864595	3.607491727	0.540402912	3.035525175	0.922729326	0.047954886	-0.057267431	196.5496264	7.475672281	27.37608445	9.14394398	-0.02637906	0.13000331	5.733448082	25.73913857	10.64053148	0.023639268	0.063766842	0.701709366	0.793002423	0.53656262	0.26971
106	133.15171	12	2.809090909	5.290909091	30.9	58.2	65.89423344	-1.082713664	2.020688352	0.749659595	3.069987631	1.156463124	0	0	406.0028605	12.10470091	27.85821243	9.718587511	0	0	4.666061133	24.63914425	8.653556338	0	0	0.908222837	0.43177867	0.870572508	0.45364
115	170.7387071	26	2.332	-1.644	58.3	-41.1	71.33091896	0.614056606	2.393614292	0.393794992	3.057395352	0.837471104	-0.13819131	0	236.1118387	6.829548283	30.7902582	9.228633173	-0.173976872	0	4.597664786	24.70321305	9.464238029	-0.001643028	0	0.114347956	1.456197701	0.490048821	0.40171
130	190.6201521	24	-1.034782609	-1.565217391	-23.8	-36	43.15599611	2.154942908	4.417002717	0.905261799	3.061403421	1.231243854	-0.237666988	0	130.5136804	8.287832698	29.89397933	8.24158556	-0.083904483	0	5.106450521	23.55700844	9.806677706	-0.004721907	0	-0.973515555	2.910931943	0.595066537	0.21696
