# Supplementary material for: Quantification of Motility in Bacillus subtilis at Temperatures Up to 84°C Using a Submersible Volumetric Microscope and Automated Tracking
Source: Front Microbiol. 2022 Apr 21;13:836808. doi: 10.3389/fmicb.2022.836808 (PMC9069135; doi:10.3389/fmicb.2022.836808)
Supplement: Supplementary file 8 [file Table_7.csv]

track	temp	track_length	track_lifetime	disp_mean_h	disp_mean_v	disp_e2e_h	disp_e2e_v	disp_e2e_norm	disp_angle_e2e	sinuosity	step_angle_mean	step_angle_max	step_angle_stdev	step_angle_autoCorr_lag1	step_angle_autoCorr_lag2	msd_slope	speed_mean	speed_max	speed_stdev	speed_autoCorr_lag1	speed_autoCorr_lag2	accel_mean	accel_max	accel_stdev	accel_autoCorr_lag1	accel_autoCorr_lag2	rel_disp_cosine_similarity	rel_step_angle	rel_speed	dataset_name
3	51	126.2493587	13	-0.375	-1.383333333	-4.5	-16.6	17.19912788	1.835518545	7.340451187	1.807502279	2.984767378	1.019584322	0	0	23.00210419	10.52077989	24.11679912	8.011181174	0	0	10.32282316	21.3437142	12.5184181	0	0	-0.883248624	3.629643245	1.083224075
9	51	119.8250127	12	0.881818182	0.018181818	9.7	0.2	9.702061637	-0.020615636	12.35046912	1.748619911	2.915548807	0.985673701	0	0	0	10.89318297	27.51817581	9.133824314	0	0	15.44143351	26.52822632	17.27615916	0	0	-0.218061479	1.790624033	1.121815491
6	51	470.2193035	28	5.988888889	4.581481481	161.7	123.7	203.5892433	-0.653030244	2.309647091	1.747250063	3.023907933	0.946163742	-0.088744047	0	1535.684585	17.41552976	48.52319033	10.24415231	0.075681535	0	8.102913855	41.50179446	11.6791687	-0.008328643	0	0.336147243	1.227973235	1.800498669
4	51	240.0017632	23	-5.640909091	-4.995454545	-124.1	-109.9	165.7673671	2.416803925	1.447822737	0.992178768	2.030231522	0.528094338	0.119545155	0	1519.109373	10.90917106	24.50510151	4.766071908	-0.044412888	0	5.506512102	14.08538657	6.479131885	0.026912213	0	-0.535473471	4.147320715	1.123472689
1	51	205.6906728	23	-0.3	-0.631818182	-6.6	-13.9	15.38733245	2.014097907	13.3675329	0.783539199	3.057003197	1.092252948	-0.155400259	0	58.22715929	9.349576036	31.28609915	8.120710906	-0.070812957	0	4.699837656	26.98602648	8.72781342	-0.046582842	0	-0.784263172	3.810881359	0.961965889
25	51	557.9865805	53	1.015384615	2.905769231	52.8	151.1	160.0595202	-1.234622746	3.486119288	0.706594975	2.837483749	0.813453455	-0.101297887	0.024575123	287.0852178	10.73051116	31.76161205	5.971922716	-0.192131794	0.00164523	5.646651733	27.52368803	8.032090861	-0.10062905	0.01023959	0.833151791	0.586013884	1.10495602
26	51	900.9853788	103	0.784313725	-3.516666667	80	-358.7	367.5128433	1.351360035	2.451575218	1.317933014	3.138195058	0.991898575	0.111086137	-0.055309711	1461.549273	8.833189988	20.08008964	4.389312226	0.070407359	0.000850303	4.325039305	13.31258188	5.575703574	-0.023528285	0.033310611	-0.999939992	3.152547916	0.908556563
30	51	211.5255943	17	0.73125	2.1375	11.7	34.2	36.14595413	-1.241171919	5.851985358	1.631109719	3.06132192	0.869351509	0	0	18.63575051	13.22034964	30.90064724	7.97177711	-0.006065071	0	8.245241293	24.0888927	10.32797379	0	0	0.839650511	0.5741569	1.363363386
43	51	240.1639133	29	0.064285714	0.639285714	1.8	17.9	17.99027515	-1.470574577	13.34965203	0.799729743	3.099456645	1.141512593	-0.038198585	0	8.336849009	8.577282617	31.13624295	8.541816574	-0.105150741	0	3.371716959	24.69298096	7.10127827	-0.025904582	0	0.944934564	0.333401734	0.882100454
46	51	817.4119441	83	0.214634146	0.712195122	17.6	58.4	60.99442597	-1.278083252	13.40142039	1.094264957	3.125809912	1.158103725	-0.03500992	-0.116177372	27.20140468	9.968438343	31.67964646	8.369280533	0.069794374	-0.245164124	5.789726402	26.57043956	9.197469959	0.030683088	-0.094730423	0.863953611	0.52772761	1.026017472
34	51	208.8618156	25	1.991666667	4.695833333	47.8	112.7	122.41785	-1.169658679	1.70613857	1.219933316	2.389833536	0.78356691	0.108605262	0	546.5123751	8.702575649	21.56780007	4.802101319	0.130522875	0	6.317380013	13.41640786	7.497452511	0.128187433	0	0.785545519	0.667219123	0.89505244
59	51	171.8859686	22	-2.476190476	-0.085714286	-52	-1.8	52.03114452	3.106991085	3.303520809	0.681707829	2.692467331	1.008811607	-0.185946499	0	123.9124656	8.185046126	44.16016304	11.32798831	-0.147430291	0	4.021189356	23.29679156	8.533402877	-0.008389579	0	0.168154405	4.881346095	0.841566045
92	51	292.9363843	24	-9.108695652	2.360869565	-209.5	54.3	216.4225959	-2.88798482	1.353538817	0.918505312	3.135480058	0.885627957	0.057872998	0	1753.182682	12.73636454	29.62330164	6.330426033	0.223034268	0	7.04353368	20.72885893	8.986339233	0.20480283	0	0.377405547	1.183803275	1.31307305
98	51	414.0450751	77	-0.934210526	-0.260526316	-71	-19.8	73.70915818	2.869629101	5.617281289	0.450113641	3.03165551	0.852416472	-0.010724763	-0.105646201	32.30778391	5.447961515	28.93527259	7.354410504	-0.040073732	-0.147614859	3.356318589	27.36074389	7.509724728	-0.133555255	-0.127931332	-0.051922338	4.660443285	0.559236113
128	51	1054.830058	122	4.267768595	1.07768595	516.4	130.4	532.6097258	-0.2473466	1.980493422	1.461080723	3.059270133	0.849020466	-0.025154333	-0.051736923	2307.873631	8.717603789	26.67451968	5.139950064	-0.02395406	-0.060725315	4.824530783	25.06206813	6.43832892	-0.077568336	-0.098890735	-0.032620452	1.603422567	0.896606082
134	51	215.2252923	15	8.021428571	4.35	112.3	60.9	127.7501468	-0.496910292	1.684736165	1.144110502	2.278702916	0.751079806	0	0	1051.089103	15.37323516	32.35119781	6.869381521	0	0	7.532107546	21.38534171	10.03771262	0	0	0.164661434	1.405381576	1.587419328
138	51	155.8380121	19	0.911111111	2.65	16.4	47.7	50.44055908	-1.239641661	3.089537765	1.175949078	3.014544996	1.194731257	-0.091463155	0	107.4423416	8.657667341	33.02377931	9.424342982	-0.048767523	0	3.742957431	28.19780791	7.89275081	-0.374929358	0	0.836949417	0.579111174	0.890409887
156	51	913.493138	103	-5.599019608	1.071568627	-571.1	109.3	581.4651322	-2.952494259	1.571019632	0.913621261	3.116317781	0.987955888	0.059778779	-0.125456092	3711.048367	8.955815078	24.11078597	4.570941589	-0.084183148	-0.041080466	4.164942278	17.11702002	5.693119538	-0.0194374	0.012842849	0.352586164	1.21046301	0.921236592
159	51	397.6405273	30	3.417241379	1.824137931	99.1	52.9	112.3353017	-0.490323876	3.539764628	1.565545433	3.086492608	1.038198292	-0.219735428	0	488.0126985	13.71174232	27.12802978	6.753550925	0.041289074	0	7.474439224	21.34187731	9.439265597	0.132895699	0	0.215540345	1.353551179	1.414453131
162	51	781.7346523	67	1.777272727	1.312121212	117.3	86.6	145.8041495	-0.63595667	5.361539128	1.532595072	3.116140713	1.147555886	-0.356216354	0.188495361	390.794034	11.84446443	36.32795067	8.749455295	-0.247724556	0.087422209	7.154792142	24.47090206	9.695203402	-0.12267662	-0.088115582	0.372996475	1.188559852	1.220472683
0	60	171.893033	20	-0.263157895	-3.105263158	-5	-59	59.21148537	1.655340082	2.903035313	1.236484407	3.064837167	1.107299999	-0.105762126	0	170.1643329	9.047001735	17.8600112	3.787676921	-0.028902461	0	4.390079519	12.62455515	6.202565816	0.003857812	0	-0.158585597	4.553131024	0.888380265
1	60	362.1941888	65	-0.375	-1.7	-24	-108.8	111.4156183	1.787907642	3.250838566	0.81054149	3.1132853	0.974832058	-0.11627487	0.005784834	134.8369205	5.659284201	15.16443207	3.532174184	0.169365196	-0.073091541	2.437869286	8.711408503	3.826899638	0.278848374	-0.058781206	0.011767031	4.724156283	0.554411603
2	60	948.7992559	116	-2.375652174	-0.415652174	-273.2	-47.8	277.3501037	2.968382503	3.420944299	0.79682732	3.133356224	0.985819384	-0.084182658	0.050517321	814.5325945	8.250428312	43.07853294	5.15739634	-0.126425338	0.020601194	3.250807312	35.91962241	6.33935894	-0.004279353	-0.026595864	0.938526048	5.930724454	0.809710673
3	60	460.7182391	48	-2.665957447	1.959574468	-125.3	92.1	155.5072346	-2.507737548	2.96268042	0.969586697	3.114160512	1.160464119	-0.137646645	-0.170079374	625.4746839	9.802515725	31.10450128	8.028347229	-0.112855997	-0.138391416	4.729079892	23.0482925	8.20692005	-0.174445685	0.006990289	0.86470086	0.526241816	0.963075522
7	60	120.9055024	14	-6.561538462	-2.8	-85.3	-36.4	92.741846	2.738258278	1.30367798	0.879464475	3.140190584	1.26449699	0	0	774.826171	9.300423265	20.17919721	4.02069313	0	0	4.908646537	13.12157721	6.786366545	0	0	0.771679106	5.593865974	0.91342648
10	60	294.0816312	28	2.840740741	-4.781481481	76.7	-129.1	150.1655753	1.034716681	1.958382477	1.340287214	2.995224993	1.05852667	0.047608881	0	731.0462068	10.89191227	25.4568262	5.601219024	-0.051286706	0	5.303261687	14.14237806	6.680998237	0.074606456	0	-0.719168292	3.909784388	1.070919244
12	60	885.6792403	163	0.901851852	0.288271605	146.1	46.7	153.3822024	-0.309380051	5.774328616	0.893105749	3.126379443	0.990312803	0.032206684	0.08896613	202.9153763	5.467155804	27.01407041	4.149552608	0.060724674	0.000187478	2.664713602	22.92415891	4.820247106	-0.036025061	0.069527043	-0.89921161	2.688760515	0.535518265
27	60	1189.042649	168	0.141317365	-0.424550898	23.6	-70.9	74.7246278	1.249468963	15.91232615	1.178927952	3.124380674	1.011111745	-0.064360789	0.018998227	35.39627441	7.120015862	33.68857373	6.026697496	-0.028736294	0.159691043	4.145325536	29.48738342	6.767765567	-0.180242709	0.159644958	-0.468877893	4.224369042	0.698220757
32	60	748.823138	73	6.090277778	2.575	438.5	185.4	476.0834066	-0.400010009	1.572882246	0.812326501	3.089542662	0.786842701	-0.081200408	-0.028370113	3394.062735	10.40032136	32.1833808	5.240920795	-0.096661982	0.005483494	3.753193844	24.48553957	6.194529999	-0.045979099	-0.008670286	-0.891849753	2.672214524	1.022234414
41	60	562.9466043	75	0.647297297	5.090540541	47.9	376.7	379.7331958	-1.444318193	1.482479305	0.619053302	3.122670609	0.856905729	-0.144262724	0.017333595	2272.913816	7.607386545	27.41422988	4.089469409	0.033398072	-0.036742414	2.663306337	19.43801524	4.839454873	-0.10524336	-0.041515068	-0.117691298	1.688761027	0.746267474
45	60	398.3762308	41	-2.215	3.0475	-88.6	121.9	150.6969475	-2.199299887	2.643558727	1.050369213	2.995470347	0.968701849	-0.195506006	-0.106911191	599.1060735	9.95940577	28.19645368	6.027523725	-0.104419738	-0.095961506	4.107037755	25.27674627	7.155846822	0.0478195	-0.010220572	0.645060578	0.86969377	0.978596603
60	60	286.3465406	54	2.503773585	1.356603774	132.7	71.9	150.9268035	-0.496544127	1.897254391	0.569559918	2.720990207	0.664920718	-0.137552617	-0.073604115	443.078721	5.402764917	11.55205609	2.442970568	-0.075543188	0.155763858	1.92864319	9.402827471	2.928938047	-0.216237176	0.264693114	-0.822303927	2.536244316	0.529187384
59	60	544.2330714	98	1.674226804	0.148453608	162.4	14.4	163.0371737	-0.088438656	3.338091915	0.944662509	3.072273843	0.927571726	0.219309847	-0.146968036	438.749769	5.61065022	30.9	4.301706633	0.02792123	-0.132401519	2.035396635	24.50468922	3.798398944	-0.100145757	-0.047737824	-0.973057083	2.90893505	0.549628604
68	60	1564.463568	228	0.664317181	-0.643612335	150.8	-146.1	209.9663068	0.76956924	7.451021982	1.394613435	3.110152145	1.066128736	0.058654466	0.043549652	232.3018476	6.891909989	31.6404804	5.312535985	0.075115641	-0.020383941	4.647908858	30.54573284	6.974296753	-0.033614127	-0.014311879	-0.825761623	3.740837763	0.675744466
78	60	1414.063015	211	0.010952381	1.337619048	2.3	280.9	280.909416	-1.562608543	5.033875459	1.165091844	3.126946564	1.021288908	-0.075262762	0.071566604	533.3621315	6.733633406	35.53730434	4.268750723	-0.066086537	-0.017394494	3.882202186	34.26363947	5.944767705	-0.065742728	0.010713972	0.108755588	1.4618252	0.660152957
79	60	221.5938061	17	-0.28125	1.71875	-4.5	27.5	27.86574959	-1.73299516	7.952192546	1.865630515	3.108000507	1.176902254	0	0	29.97448993	13.84961288	31.95262118	8.917742967	0.038150828	0	8.156873252	22.94031598	10.74025194	0	0	0.266081433	1.301470702	1.364541872
107	60	633.3442904	131	0.237692308	2.122307692	30.9	275.9	277.6249629	-1.459264006	2.281294463	0.665467547	3.120467222	0.849680735	0.006739725	-0.116137209	521.3045537	4.871879157	16.98057714	3.489874468	-0.046905771	-0.184008917	1.827792403	9.332701618	2.935997726	-0.040549082	0.017638577	-0.017528556	1.588325781	0.477012528
136	60	303.2072107	28	-4.314814815	-1.788888889	-116.5	-48.3	126.1155819	2.748570364	2.404201021	1.643762693	2.655172485	0.767771749	-0.027428974	0	513.7580488	11.22989669	28.21435805	6.511455281	-0.143564481	0	7.07452328	23.19240624	8.966774209	-0.231562592	0	0.809704977	5.656038187	1.104410985
90	60	460.629207	65	-1.79375	2.6578125	-114.8	170.1	205.2146437	-2.164475312	2.244621527	0.805859308	3.049058467	1.031087178	-0.042272914	-0.117745502	631.2497692	7.197331359	29.68113879	7.460250136	-0.039381067	-0.107725635	4.321772878	23.80151295	7.33893518	-0.025446245	-0.011847405	0.626628107	0.893577402	0.705840617
107	60	633.3442904	131	0.237692308	2.122307692	30.9	275.9	277.6249629	-1.459264006	2.281294463	0.665467547	3.120467222	0.849680735	0.006739725	-0.116137209	521.3045537	4.871879157	16.98057714	3.489874468	-0.046905771	-0.184008917	1.827792403	9.332701618	2.935997726	-0.040549082	0.017638577	-0.017528556	1.588325781	0.477012528
125	60	547.6654662	67	-1.095454545	4.507575758	-72.3	297.5	306.1593376	-1.809199786	1.788824965	0.672738589	3.12729863	0.885975027	-0.097194011	0.135668489	1579.507066	8.297961609	25.44366326	3.762067425	-0.053389845	0.13473776	2.209722473	17.64366326	3.998666417	0.030386836	-0.049281654	0.261768889	1.305941781	0.814402614
131	60	404.9516096	56	0.069090909	-5.338181818	3.8	-293.6	293.6245903	1.55785427	1.379147466	0.708149115	3.081158696	0.863507414	-0.110713563	-0.002302723	1650.630329	7.362756539	27.37608445	4.963509499	0.08335346	-0.213760621	3.195164035	26.53189664	5.389514982	0.061107299	-0.117846612	-0.309400356	4.397826598	0.722146915
123	60	705.6657663	77	0.334210526	-1.667105263	25.4	-126.7	129.2209348	1.372945463	5.46092448	0.762494971	3.127125578	1.018568311	0.031654676	0.05419312	500.1394684	9.285075873	41.93184947	7.28352088	-0.180878862	-0.04082694	4.325649738	32.61841831	8.105453252	0.014242361	-0.209730344	-0.387766966	4.314181209	0.911909412
75	60	478.9354822	52	5.266666667	0.356862745	268.6	18.2	269.2158985	-0.067655335	1.779001481	0.758111172	3.042759907	0.87519039	-0.22788154	0.197827958	1564.697067	9.390891807	50.89449872	8.518776306	0.021950882	-0.028191093	5.503295613	43.59998023	10.3826174	0.022707119	-0.012643042	-0.98127803	2.947785108	0.92236983
